# Supplementary material for: Genome-wide analysis of gene expression and protein secretion of Babesia canis during virulent infection identifies potential pathogenicity factors
Source: Sci Rep. 2017 Jun 13;7:3357. doi: 10.1038/s41598-017-03445-x (PMC5469757; doi:10.1038/s41598-017-03445-x)
Supplement: Supplementary file 2 — Supplementary Data S1 to S6 [file 41598_2017_3445_MOESM2_ESM.xls]

## Sheet: Table S1
Supplementary Data S1. Shared OrthoMCL cluster list.
A. Gene-clusters which are shared between 4 annotated Babesia species (B. canis, B. bovis, B. bigemina, B. microti).
[Cluster #]	[# of proteins in cluster]	[IDs]	[B.canis CHIPZ consensus]	[B.canis CHIPZ GO description]	[B.bovis T2Bo consensus]	[B.bovis T2Bo Product Description]	[Swiss-Prot Hit]	[GO-Description based on B. bovis consensus]	[GO-Annotation]	[p-value to B. bovis annotation]
cluster8	61	Babesia_canis|Bc_CHIPZ_H002149;Babesia_canis|Bc_CHIPZ_H002138;Babesia_canis|Bc_CHIPZ_H000979;Babesia_bigemina|BBBOND_0201670;Babesia_bigemina|BBBOND_0102210;Babesia_microti|BBM_III00485;Babesia_bigemina|BBBOND_0107660;Babesia_bigemina|BBBOND_0201020;Babesia_bigemina|BBBOND_0110570;Babesia_bigemina|BBBOND_0312920;Babesia_bigemina|BBBOND_0307190;Babesia_bigemina|BBBOND_0404940;Babesia_bigemina|BBBO…	Babesia_canis|Bc_CHIPZ_H002149	hypothetical protein BBBOND_0102210	Babesia_bovis|BBOV_II001190	hypothetical protein	N/A	N/A	N/A	N/A
cluster30	12	Babesia_microti|BBM_I00005;Babesia_microti|BBM_III04845;Babesia_microti|BBM_II04270;Babesia_microti|BBM_III00015;Babesia_microti|BBM_III00010;Babesia_canis|Bc_CHIPZ_H001430;Babesia_bovis|BBOV_III000080;Babesia_bovis|BBOV_II000090;Babesia_bigemina|BBBOND_0404020;Babesia_bovis|BBOV_I001400;Babesia_bigemina|BBBOND_0004730;Babesia_bovis|BBOV_III011910;	Babesia_canis|Bc_CHIPZ_H001430	hypothetical protein	Babesia_bovis|BBOV_III000080	hypothetical protein	N/A	N/A	N/A	N/A
cluster35	9	Babesia_canis|Bc_CHIPZ_H000915;Babesia_bovis|BBOV_III005820;Babesia_canis|Bc_CHIPZ_H000908;Babesia_bigemina|BBBOND_0308910;Babesia_microti|BBM_III08070;Babesia_bigemina|BBBOND_0308890;Babesia_bovis|BBOV_III005570;Babesia_bigemina|BBBOND_0308770;Babesia_bigemina|BBBOND_0307710;	Babesia_canis|Bc_CHIPZ_H000915	atp-binding cassette	Babesia_bovis|BBOV_III005820	ABC transporter family protein	Q8LGU1	ABC transporter C family member 8	GO:0016021; C:integral component of membrane; IEA:UniProtKB-KW; GO:0005524; F:ATP binding; IEA:UniProtKB-KW; GO:0008559; F:xenobiotic-transporting ATPase activity; IEA:UniProtKB-EC	3.8e-19
cluster37	8	Babesia_canis|Bc_CHIPZ_H001146;Babesia_bigemina|BBBOND_0205380;Babesia_canis|Bc_CHIPZ_H002041;Babesia_microti|BBM_II01570;Babesia_bovis|BBOV_III000950;Babesia_bigemina|BBBOND_0302340;Babesia_microti|BBM_I01017;Babesia_bovis|BBOV_I001530;	Babesia_canis|Bc_CHIPZ_H001146	activating signal cointegrator 1 complex subunit 3	Babesia_bovis|BBOV_III000950	sec63 domain containing protein	Q588V7	Helicase and polymerase-containing protein TEBICHI	GO:0005524; F:ATP binding; IEA:UniProtKB-KW; GO:0003677; F:DNA binding; IEA:InterPro; GO:0003887; F:DNA-directed DNA polymerase activity; IEA:InterPro; GO:0004386; F:helicase activity; IEA:UniProtKB-KW; GO:0007049; P:cell cycle; IEA:UniProtKB-KW; GO:0051301; P:cell division; IMP:UniProtKB; GO:0006310; P:DNA recombination; IGI:TAIR; GO:0006260; P:DNA replication; IGI:TAIR; GO:1990067; P:intrachrom…	1.1e-20
cluster38	8	Babesia_canis|Bc_CHIPZ_H002036;Babesia_bovis|BBOV_III001420;Babesia_canis|Bc_CHIPZ_H002003;Babesia_microti|BBM_III05235;Babesia_bovis|BBOV_III001440;Babesia_bigemina|BBBOND_0302750;Babesia_bigemina|BBBOND_0302760;Babesia_microti|BBM_III05300;	Babesia_canis|Bc_CHIPZ_H002036	transcription initiation factor tfiid complex subunit taf6	Babesia_bovis|BBOV_III001420	conserved hypothetical protein	N/A	N/A	N/A	N/A
cluster39	8	Babesia_canis|Bc_CHIPZ_H002446;Babesia_microti|BBM_I01440;Babesia_bovis|BBOV_II000930;Babesia_bigemina|BBBOND_0405220;Babesia_bovis|BBOV_II004180;Babesia_bovis|BBOV_I005070;Babesia_bovis|BBOV_I005040;Babesia_bigemina|BBBOND_0405440;	Babesia_canis|Bc_CHIPZ_H002446	major facilitator superfamily mfs-1 protein	Babesia_bovis|BBOV_II000930	hypothetical protein	N/A	N/A	N/A	N/A
cluster41	7	Babesia_canis|Bc_CHIPZ_H001787;Babesia_canis|Bc_CHIPZ_H001788;Babesia_microti|BBM_II03325;Babesia_bovis|BBOV_III005050;Babesia_bigemina|BBBOND_0309730;Babesia_bigemina|BBBOND_0309610;Babesia_bovis|BBOV_III005000;	Babesia_canis|Bc_CHIPZ_H001787	transducin beta-like protein 1	Babesia_bovis|BBOV_III005050	WD domain, G-beta repeat containing protein	O65418	Anaphase-promoting complex subunit 4	GO:0005680; C:anaphase-promoting complex; IEA:InterPro; GO:0005634; C:nucleus; IMP:TAIR; GO:0031145; P:anaphase-promoting complex-dependent proteasomal ubiquitin-dependent protein catabolic process; IEA:InterPro; GO:0009793; P:embryo development ending in seed dormancy; IMP:TAIR; GO:0007067; P:mitotic nuclear division; IEA:UniProtKB-KW; GO:0048481; P:ovule development; IMP:TAIR; GO:0016567; P:pro…	0.025
cluster44	7	Babesia_canis|Bc_CHIPZ_H001410;Babesia_microti|BBM_I00213;Babesia_bovis|BBOV_III011730;Babesia_bovis|BBOV_III011740;Babesia_bigemina|BBBOND_0404220;Babesia_bigemina|BBBOND_0404210;Babesia_microti|BBM_I00210;	Babesia_canis|Bc_CHIPZ_H001410	kringle domain-containing protein	Babesia_bovis|BBOV_III011730	GCC2 and GCC3 domain containing protein	N/A	N/A	N/A	N/A
cluster45	7	Babesia_canis|Bc_CHIPZ_H002537;Babesia_microti|BBM_III00075;Babesia_bovis|BBOV_III004050;Babesia_canis|Bc_CHIPZ_H002536;Babesia_microti|BBM_I00420;Babesia_bovis|BBOV_III004060;Babesia_bigemina|BBBOND_0311050;	Babesia_canis|Bc_CHIPZ_H002537	dna-directed rna polymerase ii rpb11a	Babesia_bovis|BBOV_III004050	conserved hypothetical protein	N/A	N/A	N/A	N/A
cluster46	7	Babesia_canis|Bc_CHIPZ_H002951;Babesia_microti|BBM_III00710;Babesia_canis|Bc_CHIPZ_H002979;Babesia_bovis|BBOV_IV008320;Babesia_bigemina|BBBOND_0105720;Babesia_bigemina|BBBOND_0105710;Babesia_bovis|BBOV_IV008310;	Babesia_canis|Bc_CHIPZ_H002951	choline ethanolamine	Babesia_bovis|BBOV_IV008320	choline/ethanolamine kinase, putative	Q9SZ92	Probable choline kinase 3	GO:0005524; F:ATP binding; IEA:UniProtKB-KW; GO:0004103; F:choline kinase activity; IEA:UniProtKB-EC	5.5e-15
cluster48	6	Babesia_canis|Bc_CHIPZ_H000164;Babesia_canis|Bc_CHIPZ_H000200;Babesia_microti|BBM_III02960;Babesia_bigemina|BBBOND_0307450;Babesia_bovis|BBOV_III006730;Babesia_bigemina|BBBOND_0307460;	Babesia_canis|Bc_CHIPZ_H000164	---NA---	Babesia_bovis|BBOV_III006730	hypothetical protein	N/A	N/A	N/A	N/A
cluster49	6	Babesia_canis|Bc_CHIPZ_H000448;Babesia_canis|Bc_CHIPZ_H000479;Babesia_microti|BBM_III09940;Babesia_microti|BBM_III09925;Babesia_bovis|BBOV_III010070;Babesia_bigemina|BBBOND_0102310;	Babesia_canis|Bc_CHIPZ_H000448	papain family cysteine protease-containing partial	Babesia_bovis|BBOV_III010070	papain family cysteine protease containing protein	P10056	Caricain	GO:0008234; F:cysteine-type peptidase activity; IEA:UniProtKB-KW	1.3e-42
cluster50	6	Babesia_canis|Bc_CHIPZ_H000742;Babesia_canis|Bc_CHIPZ_H000775;Babesia_bovis|BBOV_IV004160;Babesia_bigemina|BBBOND_0002850;Babesia_bigemina|BBBOND_0210980;Babesia_microti|BBM_II01095;	Babesia_canis|Bc_CHIPZ_H000742	5 -amp-activated protein kinase subunit beta-1 family protein	Babesia_bovis|BBOV_IV004160	hypothetical protein	Q84VQ1	SNF1-related protein kinase regulatory subunit beta-1	GO:0005524; F:ATP binding; IEA:UniProtKB-KW; GO:0005975; P:carbohydrate metabolic process; IEA:UniProtKB-KW; GO:0006633; P:fatty acid biosynthetic process; IEA:UniProtKB-KW; GO:0042128; P:nitrate assimilation; IEA:UniProtKB-KW	6e-07
cluster52	6	Babesia_canis|Bc_CHIPZ_H002338;Babesia_canis|Bc_CHIPZ_H002340;Babesia_bigemina|BBBOND_0203310;Babesia_canis|Bc_CHIPZ_H002339;Babesia_bovis|BBOV_II003260;Babesia_microti|BBM_III08725;	Babesia_canis|Bc_CHIPZ_H002338	family protein	Babesia_bovis|BBOV_II003260	prenyltransferase, UbiA family protein	N/A	N/A	N/A	N/A
cluster55	6	Babesia_canis|Bc_CHIPZ_H000037;Babesia_microti|BBM_I01205;Babesia_bovis|BBOV_IV007110;Babesia_bigemina|BBBOND_0404820;Babesia_microti|BBM_I01790;Babesia_bovis|BBOV_IV002040;	Babesia_canis|Bc_CHIPZ_H000037	ubiquitin-conjugating enzyme	Babesia_bovis|BBOV_IV007110	ubiquitin-conjugating enzyme E2, putative	Q9FZ48	Ubiquitin-conjugating enzyme E2 36	GO:0016881; F:acid-amino acid ligase activity; IEA:InterPro; GO:0005524; F:ATP binding; IEA:UniProtKB-KW; GO:0016567; P:protein ubiquitination; IEA:UniProtKB-UniPathway	7.4e-53
cluster56	6	Babesia_canis|Bc_CHIPZ_H000134;Babesia_microti|BBM_III07775;Babesia_bovis|BBOV_III006290;Babesia_canis|Bc_CHIPZ_H000133;Babesia_bovis|BBOV_III006300;Babesia_bigemina|BBBOND_0308520;	Babesia_canis|Bc_CHIPZ_H000134	n2227-like family protein	Babesia_bovis|BBOV_III006290	N2227-like family protein	N/A	N/A	N/A	N/A
cluster57	6	Babesia_canis|Bc_CHIPZ_H000149;Babesia_microti|BBM_III06410;Babesia_bovis|BBOV_III007010;Babesia_bigemina|BBBOND_0307110;Babesia_microti|BBM_III06415;Babesia_bovis|BBOV_III007020;	Babesia_canis|Bc_CHIPZ_H000149	ribosomal protein l46	Babesia_bovis|BBOV_III007010	hypothetical protein	N/A	N/A	N/A	N/A
cluster58	6	Babesia_canis|Bc_CHIPZ_H000230;Babesia_microti|BBM_III03490;Babesia_bovis|BBOV_IV010630;Babesia_bovis|BBOV_IV010620;Babesia_bigemina|BBBOND_0108320;Babesia_bigemina|BBBOND_0108330;	Babesia_canis|Bc_CHIPZ_H000230	elongation factor 1-alpha (ef-1-alpha)	Babesia_bovis|BBOV_IV010630	elongation factor 1-alpha	P14963	Elongation factor 1-alpha	GO:0005737; C:cytoplasm; IEA:UniProtKB-KW; GO:0005525; F:GTP binding; IEA:UniProtKB-KW; GO:0003924; F:GTPase activity; IEA:InterPro; GO:0003746; F:translation elongation factor activity; IEA:UniProtKB-KW	2.2e-110
cluster59	6	Babesia_canis|Bc_CHIPZ_H000483;Babesia_bovis|BBOV_III010180;Babesia_bigemina|BBBOND_0102150;Babesia_canis|Bc_CHIPZ_H000484;Babesia_bovis|BBOV_III010190;Babesia_microti|BBM_I02675;	Babesia_canis|Bc_CHIPZ_H000483	serine esterase family member protein	Babesia_bovis|BBOV_III010180	hypothetical protein	N/A	N/A	N/A	N/A
cluster60	6	Babesia_canis|Bc_CHIPZ_H000995;Babesia_bovis|BBOV_IV002150;Babesia_bigemina|BBBOND_0404695;Babesia_microti|BBM_I01735;Babesia_bigemina|BBBOND_0404700;Babesia_bovis|BBOV_IV002190;	Babesia_canis|Bc_CHIPZ_H000995	and tpr domain protein	Babesia_bovis|BBOV_IV002150	Tetratricopeptide repeat protein 1 (TPR)	N/A	N/A	N/A	N/A
cluster61	6	Babesia_canis|Bc_CHIPZ_H001786;Babesia_microti|BBM_II03320;Babesia_bovis|BBOV_III005010;Babesia_bovis|BBOV_III005040;Babesia_bigemina|BBBOND_0309620;Babesia_bigemina|BBBOND_0309720;	Babesia_canis|Bc_CHIPZ_H001786	dna replication factor cdt1 like family member protein	Babesia_bovis|BBOV_III005010	hypothetical protein	N/A	N/A	N/A	N/A
cluster62	6	Babesia_canis|Bc_CHIPZ_H002421;Babesia_microti|BBM_I01445;Babesia_bovis|BBOV_I005050;Babesia_bovis|BBOV_I005060;Babesia_bigemina|BBBOND_0405430;Babesia_bigemina|BBBOND_0405230;	Babesia_canis|Bc_CHIPZ_H002421	ubiquitin-conjugating enzyme	Babesia_bovis|BBOV_I005050	ubiquitin conjugating enzyme, putative	Q42551	SUMO-conjugating enzyme SCE1	GO:0005634; C:nucleus; IDA:TAIR; GO:0005524; F:ATP binding; IEA:UniProtKB-KW; GO:0019789; F:SUMO ligase activity; IDA:TAIR; GO:0009793; P:embryo development ending in seed dormancy; IMP:TAIR; GO:0016925; P:protein sumoylation; IDA:TAIR; GO:0009737; P:response to abscisic acid; IMP:TAIR	5.1e-35
cluster63	6	Babesia_canis|Bc_CHIPZ_H002422;Babesia_microti|BBM_I01435;Babesia_bovis|BBOV_I005030;Babesia_bovis|BBOV_I005080;Babesia_bigemina|BBBOND_0405210;Babesia_bigemina|BBBOND_0405450;	Babesia_canis|Bc_CHIPZ_H002422	gins complex subunit psf3	Babesia_bovis|BBOV_I005030	conserved hypothetical protein	N/A	N/A	N/A	N/A
cluster64	6	Babesia_canis|Bc_CHIPZ_H002706;Babesia_bovis|BBOV_II006750;Babesia_bigemina|BBBOND_0103430;Babesia_canis|Bc_CHIPZ_H002740;Babesia_bovis|BBOV_II006740;Babesia_microti|BBM_II02510;	Babesia_canis|Bc_CHIPZ_H002706	mac perforin domain containing protein	Babesia_bovis|BBOV_II006750	hypothetical protein	N/A	N/A	N/A	N/A
cluster65	6	Babesia_canis|Bc_CHIPZ_H002815;Babesia_bovis|BBOV_II002610;Babesia_bigemina|BBBOND_0202820;Babesia_microti|BBM_III08620;Babesia_bovis|BBOV_II002850;Babesia_bovis|BBOV_II002910;	Babesia_canis|Bc_CHIPZ_H002815	chain a of ap4a hydrolase	Babesia_bovis|BBOV_II002610	chain A of Ap4a hydrolase protein, putative	N/A	N/A	N/A	N/A
cluster66	6	Babesia_canis|Bc_CHIPZ_H002945;Babesia_microti|BBM_III00700;Babesia_bovis|BBOV_IV008170;Babesia_canis|Bc_CHIPZ_H002991;Babesia_bovis|BBOV_IV008160;Babesia_bigemina|BBBOND_0105540;	Babesia_canis|Bc_CHIPZ_H002945	autophagy protein	Babesia_bovis|BBOV_IV008170	hypothetical protein	Q94CD5	Ubiquitin-like modifier-activating enzyme atg7	GO:0005829; C:cytosol; IDA:TAIR; GO:0019779; F:Atg8 activating enzyme; ISS:TAIR; GO:0006914; P:autophagy; ISS:TAIR; GO:0050832; P:defense response to fungus; IEP:TAIR; GO:0010150; P:leaf senescence; IMP:TAIR; GO:0006497; P:protein lipidation; ISS:TAIR; GO:0015031; P:protein transport; IEA:UniProtKB-KW	0.00012
cluster67	6	Babesia_canis|Bc_CHIPZ_H002956;Babesia_bovis|BBOV_IV008130;Babesia_canis|Bc_CHIPZ_H002981;Babesia_bovis|BBOV_IV008120;Babesia_bigemina|BBBOND_0105510;Babesia_microti|BBM_III00600;	Babesia_canis|Bc_CHIPZ_H002956	hypothetical protein, conserved	Babesia_bovis|BBOV_IV008130	hypothetical protein	N/A	N/A	N/A	N/A
cluster71	5	Babesia_canis|Bc_CHIPZ_H000068;Babesia_canis|Bc_CHIPZ_H000053;Babesia_microti|BBM_III02180;Babesia_bovis|BBOV_I003990;Babesia_bigemina|BBBOND_0401810;	Babesia_canis|Bc_CHIPZ_H000068	hypothetical protein, conserved	Babesia_bovis|BBOV_I003990	hypothetical protein	N/A	N/A	N/A	N/A
cluster72	5	Babesia_canis|Bc_CHIPZ_H000165;Babesia_canis|Bc_CHIPZ_H000205;Babesia_microti|BBM_III03075;Babesia_bovis|BBOV_III006570;Babesia_bigemina|BBBOND_0307630;	Babesia_canis|Bc_CHIPZ_H000165	trafficking protein particle complex subunit	Babesia_bovis|BBOV_III006570	conserved hypothetical protein	N/A	N/A	N/A	N/A
cluster73	5	Babesia_canis|Bc_CHIPZ_H000279;Babesia_canis|Bc_CHIPZ_H000310;Babesia_microti|BBM_III03510;Babesia_bigemina|BBBOND_0108370;Babesia_bovis|BBOV_IV010670;	Babesia_canis|Bc_CHIPZ_H000279	molecular chaperone	Babesia_bovis|BBOV_IV010670	DnaJ domain containing protein	P42824	DnaJ protein homolog 2	GO:0016020; C:membrane; IEA:UniProtKB-KW; GO:0005524; F:ATP binding; IEA:InterPro; GO:0046872; F:metal ion binding; IEA:UniProtKB-KW; GO:0006457; P:protein folding; IEA:InterPro; GO:0009408; P:response to heat; IEA:InterPro	1.4e-10
cluster75	5	Babesia_canis|Bc_CHIPZ_H000154;Babesia_canis|Bc_CHIPZ_H000128;Babesia_microti|BBM_III02915;Babesia_bovis|BBOV_III006800;Babesia_bigemina|BBBOND_0307340;	Babesia_canis|Bc_CHIPZ_H000154	rna exonuclease nef-sp	Babesia_bovis|BBOV_III006800	exonuclease family protein	Q8L7M4	Small RNA degrading nuclease 5	GO:0005634; C:nucleus; IEA:UniProtKB-KW; GO:0004527; F:exonuclease activity; IEA:UniProtKB-KW; GO:0003676; F:nucleic acid binding; IEA:InterPro	3.3e-15
cluster76	5	Babesia_canis|Bc_CHIPZ_H000408;Babesia_canis|Bc_CHIPZ_H000413;Babesia_microti|BBM_I02830;Babesia_bovis|BBOV_III010470;Babesia_bigemina|BBBOND_0101730;	Babesia_canis|Bc_CHIPZ_H000408	chaperone	Babesia_bovis|BBOV_III010470	dnaJ C terminal region domain containing protein	N/A	N/A	N/A	N/A
cluster79	5	Babesia_canis|Bc_CHIPZ_H000451;Babesia_canis|Bc_CHIPZ_H000468;Babesia_microti|BBM_III01985;Babesia_bovis|BBOV_II007520;Babesia_bigemina|BBBOND_0102760;	Babesia_canis|Bc_CHIPZ_H000451	ribosomal rna small subunit methyltransferase b	Babesia_bovis|BBOV_II007520	sun-family protein, putative	N/A	N/A	N/A	N/A
cluster80	5	Babesia_canis|Bc_CHIPZ_H000444;Babesia_canis|Bc_CHIPZ_H000469;Babesia_bovis|BBOV_III010360;Babesia_bigemina|BBBOND_0101910;Babesia_microti|BBM_I02765;	Babesia_canis|Bc_CHIPZ_H000444	hypothetical protein, conserved	Babesia_bovis|BBOV_III010360	hypothetical protein	N/A	N/A	N/A	N/A
cluster81	5	Babesia_canis|Bc_CHIPZ_H000581;Babesia_canis|Bc_CHIPZ_H000594;Babesia_microti|BBM_II02420;Babesia_bovis|BBOV_II001570;Babesia_bigemina|BBBOND_0201430;	Babesia_canis|Bc_CHIPZ_H000581	hypothetical protein, conserved	Babesia_bovis|BBOV_II001570	hypothetical protein	N/A	N/A	N/A	N/A
cluster82	5	Babesia_canis|Bc_CHIPZ_H000351;Babesia_canis|Bc_CHIPZ_H000361;Babesia_microti|BBM_I02055;Babesia_bovis|BBOV_III010880;Babesia_bigemina|BBBOND_0101120;	Babesia_canis|Bc_CHIPZ_H000351	aaa family atpase afg2	Babesia_bovis|BBOV_III010880	ATPase, AAA family protein	Q9ZPR1	Cell division control protein 48 homolog B	GO:0005737; C:cytoplasm; IEA:UniProtKB-KW; GO:0005856; C:cytoskeleton; IEA:UniProtKB-KW; GO:0005634; C:nucleus; IEA:UniProtKB-KW; GO:0005524; F:ATP binding; IEA:UniProtKB-KW; GO:0007049; P:cell cycle; IEA:UniProtKB-KW; GO:0051301; P:cell division; IEA:UniProtKB-KW; GO:0015031; P:protein transport; IEA:UniProtKB-KW	1.7e-95
cluster83	5	Babesia_canis|Bc_CHIPZ_H000858;Babesia_canis|Bc_CHIPZ_H000845;Babesia_bovis|BBOV_IV002730;Babesia_bigemina|BBBOND_0211750;Babesia_microti|BBM_III04820;	Babesia_canis|Bc_CHIPZ_H000858	cation transporting	Babesia_bovis|BBOV_IV002730	cation transporting ATPase, putative	N/A	N/A	N/A	N/A
cluster84	5	Babesia_canis|Bc_CHIPZ_H001002;Babesia_canis|Bc_CHIPZ_H000986;Babesia_microti|BBM_I01710;Babesia_bovis|BBOV_IV002230;Babesia_bigemina|BBBOND_0404570;	Babesia_canis|Bc_CHIPZ_H001002	40s ribosomal protein	Babesia_bovis|BBOV_IV002230	U3 small nucleolar ribonucleoprotein protein IMP3-like protein	N/A	N/A	N/A	N/A
cluster85	5	Babesia_canis|Bc_CHIPZ_H001034;Babesia_canis|Bc_CHIPZ_H001053;Babesia_microti|BBM_II03845;Babesia_bovis|BBOV_II000420;Babesia_bigemina|BBBOND_0200190;	Babesia_canis|Bc_CHIPZ_H001034	e3 ubiquitin-protein ligase rnf4 isoform x1	Babesia_bovis|BBOV_II000420	hypothetical protein	N/A	N/A	N/A	N/A
cluster86	5	Babesia_canis|Bc_CHIPZ_H001102;Babesia_canis|Bc_CHIPZ_H001173;Babesia_bovis|BBOV_I001450;Babesia_bigemina|BBBOND_0205460;Babesia_microti|BBM_I01005;	Babesia_canis|Bc_CHIPZ_H001102	rna recognition motif domain containing	Babesia_bovis|BBOV_I001450	RNA recognition motif domain containing protein	N/A	N/A	N/A	N/A
cluster87	5	Babesia_canis|Bc_CHIPZ_H001108;Babesia_canis|Bc_CHIPZ_H001179;Babesia_microti|BBM_III09510;Babesia_bovis|BBOV_I001600;Babesia_bigemina|BBBOND_0205310;	Babesia_canis|Bc_CHIPZ_H001108	pentatricopeptide repeat domain-containing protein	Babesia_bovis|BBOV_I001600	pentatricopeptide repeat domain containing protein	Q9LFF1	Pentatricopeptide repeat-containing protein At3g53700, chloroplastic	GO:0009507; C:chloroplast; IDA:TAIR; GO:0009793; P:embryo development ending in seed dormancy; IMP:TAIR	5.6e-13
cluster88	5	Babesia_canis|Bc_CHIPZ_H001256;Babesia_canis|Bc_CHIPZ_H001280;Babesia_microti|BBM_III01930;Babesia_bovis|BBOV_II007730;Babesia_bigemina|BBBOND_0102545;	Babesia_canis|Bc_CHIPZ_H001256	hypothetical protein, conserved	Babesia_bovis|BBOV_II007730	hypothetical protein	N/A	N/A	N/A	N/A
cluster89	5	Babesia_canis|Bc_CHIPZ_H001286;Babesia_canis|Bc_CHIPZ_H001269;Babesia_microti|BBM_III02115;Babesia_bigemina|BBBOND_0102900;Babesia_bovis|BBOV_II007310;	Babesia_canis|Bc_CHIPZ_H001286	grb10 interacting gyf	Babesia_bovis|BBOV_II007310	hypothetical protein	N/A	N/A	N/A	N/A
cluster90	5	Babesia_canis|Bc_CHIPZ_H001564;Babesia_canis|Bc_CHIPZ_H001605;Babesia_bovis|BBOV_I003690;Babesia_microti|BBM_II04090;Babesia_bigemina|BBBOND_0208000;	Babesia_canis|Bc_CHIPZ_H001564	thioredoxin	Babesia_bovis|BBOV_I003690	thioredoxin, putative	Q6NPF9	Thioredoxin Y1, chloroplastic	GO:0009507; C:chloroplast; IDA:UniProtKB; GO:0009570; C:chloroplast stroma; IDA:TAIR; GO:0008047; F:enzyme activator activity; IDA:UniProtKB; GO:0016671; F:oxidoreductase activity, acting on a sulfur group of donors, disulfide as acceptor; IDA:UniProtKB; GO:0015035; F:protein disulfide oxidoreductase activity; IEA:InterPro; GO:0045454; P:cell redox homeostasis; IEA:InterPro; GO:0006662; P:glycero…	4.1e-15
cluster91	5	Babesia_canis|Bc_CHIPZ_H001679;Babesia_canis|Bc_CHIPZ_H001692;Babesia_microti|BBM_III06550;Babesia_bovis|BBOV_III009370;Babesia_bigemina|BBBOND_0313060;	Babesia_canis|Bc_CHIPZ_H001679	hypothetical protein	Babesia_bovis|BBOV_III009370	hypothetical protein	N/A	N/A	N/A	N/A
cluster92	5	Babesia_canis|Bc_CHIPZ_H002021;Babesia_canis|Bc_CHIPZ_H002050;Babesia_microti|BBM_II01685;Babesia_bovis|BBOV_III001360;Babesia_bigemina|BBBOND_0302680;	Babesia_canis|Bc_CHIPZ_H002021	set and mynd domain	Babesia_bovis|BBOV_III001360	hypothetical protein	N/A	N/A	N/A	N/A
cluster93	5	Babesia_canis|Bc_CHIPZ_H002060;Babesia_canis|Bc_CHIPZ_H002059;Babesia_microti|BBM_II01725;Babesia_bovis|BBOV_III001490;Babesia_bigemina|BBBOND_0302810;	Babesia_canis|Bc_CHIPZ_H002060	---NA---	Babesia_bovis|BBOV_III001490	hypothetical protein	Q0WVL7	Golgin candidate 5	GO:0005794; C:Golgi apparatus; IEA:UniProtKB-KW	2.4e-08
cluster94	5	Babesia_canis|Bc_CHIPZ_H002074;Babesia_canis|Bc_CHIPZ_H002085;Babesia_microti|BBM_III07490;Babesia_bovis|BBOV_IV000260;Babesia_bigemina|BBBOND_0403780;	Babesia_canis|Bc_CHIPZ_H002074	ef hand domain conatining	Babesia_bovis|BBOV_IV000260	EF hand domain conatining protein	N/A	N/A	N/A	N/A
cluster96	5	Babesia_canis|Bc_CHIPZ_H002130;Babesia_canis|Bc_CHIPZ_H002144;Babesia_microti|BBM_III01075;Babesia_bovis|BBOV_IV010090;Babesia_bigemina|BBBOND_0107690;	Babesia_canis|Bc_CHIPZ_H002130	gram domain-containing protein	Babesia_bovis|BBOV_IV010090	hypothetical protein	N/A	N/A	N/A	N/A
cluster97	5	Babesia_canis|Bc_CHIPZ_H002191;Babesia_canis|Bc_CHIPZ_H002316;Babesia_microti|BBM_III08715;Babesia_bovis|BBOV_II003300;Babesia_bigemina|BBBOND_0203420;	Babesia_canis|Bc_CHIPZ_H002191	rna-binding protein puf1	Babesia_bovis|BBOV_II003300	pumilio-family RNA binding repeat containing protein	Q9C9R6	Putative pumilio homolog 7, chloroplastic	GO:0009507; C:chloroplast; IEA:UniProtKB-KW; GO:0005737; C:cytoplasm; IDA:TAIR; GO:0003729; F:mRNA binding; IPI:TAIR; GO:0006417; P:regulation of translation; IEA:UniProtKB-KW	4e-62
cluster98	5	Babesia_canis|Bc_CHIPZ_H002190;Babesia_canis|Bc_CHIPZ_H002227;Babesia_microti|BBM_III02430;Babesia_bovis|BBOV_II003580;Babesia_bigemina|BBBOND_0203790;	Babesia_canis|Bc_CHIPZ_H002190	bromodomain-containing protein	Babesia_bovis|BBOV_II003580	hypothetical protein	N/A	N/A	N/A	N/A
cluster99	5	Babesia_canis|Bc_CHIPZ_H002193;Babesia_canis|Bc_CHIPZ_H002250;Babesia_bovis|BBOV_II004310;Babesia_bigemina|BBBOND_0204650;Babesia_microti|BBM_II03925;	Babesia_canis|Bc_CHIPZ_H002193	hypothetical protein, conserved	Babesia_bovis|BBOV_II004310	hypothetical protein	N/A	N/A	N/A	N/A
cluster100	5	Babesia_canis|Bc_CHIPZ_H002313;Babesia_canis|Bc_CHIPZ_H002294;Babesia_bovis|BBOV_II003780;Babesia_microti|BBM_III02545;Babesia_bigemina|BBBOND_0204030;	Babesia_canis|Bc_CHIPZ_H002313	os11g0557700 related	Babesia_bovis|BBOV_II003780	hypothetical protein	N/A	N/A	N/A	N/A
cluster101	5	Babesia_canis|Bc_CHIPZ_H002346;Babesia_canis|Bc_CHIPZ_H002429;Babesia_bigemina|BBBOND_0404860;Babesia_microti|BBM_I01815;Babesia_bovis|BBOV_IV002000;	Babesia_canis|Bc_CHIPZ_H002346	transmembrane protein	Babesia_bovis|BBOV_IV002000	conserved hypothetical protein	N/A	N/A	N/A	N/A
cluster102	5	Babesia_canis|Bc_CHIPZ_H002367;Babesia_canis|Bc_CHIPZ_H002389;Babesia_microti|BBM_I01430;Babesia_bovis|BBOV_I005090;Babesia_bigemina|BBBOND_0405200;	Babesia_canis|Bc_CHIPZ_H002367	transcription elongation factor 1	Babesia_bovis|BBOV_I005090	putative zinc binding domain (DUF701)	Q8LHP0	Transcription elongation factor 1 homolog	GO:0005634; C:nucleus; IEA:UniProtKB-KW; GO:0046872; F:metal ion binding; IEA:UniProtKB-KW; GO:0006355; P:regulation of transcription, DNA-templated; IEA:UniProtKB-KW; GO:0006351; P:transcription, DNA-templated; IEA:UniProtKB-KW	2.1e-10
cluster103	5	Babesia_canis|Bc_CHIPZ_H002416;Babesia_canis|Bc_CHIPZ_H002434;Babesia_microti|BBM_III05835;Babesia_bovis|BBOV_I004800;Babesia_bigemina|BBBOND_0405920;	Babesia_canis|Bc_CHIPZ_H002416	telomerase reverse transcriptase	Babesia_bovis|BBOV_I004800	conserved hypothetical protein	N/A	N/A	N/A	N/A
cluster104	5	Babesia_canis|Bc_CHIPZ_H002524;Babesia_canis|Bc_CHIPZ_H002574;Babesia_microti|BBM_I00565;Babesia_bovis|BBOV_III004070;Babesia_bigemina|BBBOND_0311060;	Babesia_canis|Bc_CHIPZ_H002524	hypothetical protein, conserved	Babesia_bovis|BBOV_III004070	hypothetical protein	N/A	N/A	N/A	N/A
cluster105	5	Babesia_canis|Bc_CHIPZ_H002714;Babesia_canis|Bc_CHIPZ_H002734;Babesia_bovis|BBOV_II006310;Babesia_bigemina|BBBOND_0103850;Babesia_microti|BBM_III04420;	Babesia_canis|Bc_CHIPZ_H002714	hypothetical protein, conserved	Babesia_bovis|BBOV_II006310	hypothetical protein	N/A	N/A	N/A	N/A
cluster106	5	Babesia_canis|Bc_CHIPZ_H002774;Babesia_canis|Bc_CHIPZ_H002822;Babesia_bovis|BBOV_II002450;Babesia_bigemina|BBBOND_0202390;Babesia_microti|BBM_I02245;	Babesia_canis|Bc_CHIPZ_H002774	hypothetical protein, conserved	Babesia_bovis|BBOV_II002450	hypothetical protein	N/A	N/A	N/A	N/A
cluster107	5	Babesia_canis|Bc_CHIPZ_H002830;Babesia_canis|Bc_CHIPZ_H002821;Babesia_microti|BBM_III08690;Babesia_bovis|BBOV_II002730;Babesia_bigemina|BBBOND_0202660;	Babesia_canis|Bc_CHIPZ_H002830	cyclin2 related protein	Babesia_bovis|BBOV_II002730	cyclin, N-terminal domain containing protein	Q9LJ45	Cyclin-U1-1	GO:0007049; P:cell cycle; IEA:UniProtKB-KW; GO:0051301; P:cell division; IEA:UniProtKB-KW; GO:0000079; P:regulation of cyclin-dependent protein serine/threonine kinase activity; IEA:InterPro	7.1e-30
cluster109	5	Babesia_canis|Bc_CHIPZ_H002801;Babesia_canis|Bc_CHIPZ_H002827;Babesia_microti|BBM_III02605;Babesia_bovis|BBOV_II002790;Babesia_bigemina|BBBOND_0202600;	Babesia_canis|Bc_CHIPZ_H002801	phosphatidylinositol 4-kinase	Babesia_bovis|BBOV_II002790	1-phosphatidylinositol 4-kinase, putative	Q9FMJ0	Phosphatidylinositol 4-kinase beta 1	GO:0030659; C:cytoplasmic vesicle membrane; IDA:UniProtKB; GO:0005829; C:cytosol; IDA:TAIR; GO:0005794; C:Golgi apparatus; IEA:UniProtKB-KW; GO:0016020; C:membrane; IDA:TAIR; GO:0005634; C:nucleus; IDA:TAIR; GO:0005886; C:plasma membrane; IDA:UniProtKB; GO:0035619; C:root hair tip; IDA:TAIR; GO:0004430; F:1-phosphatidylinositol 4-kinase activity; IDA:UniProtKB; GO:0043424; F:protein histidine kin…	1e-32
cluster110	5	Babesia_canis|Bc_CHIPZ_H002955;Babesia_canis|Bc_CHIPZ_H002980;Babesia_microti|BBM_III00615;Babesia_bovis|BBOV_IV008090;Babesia_bigemina|BBBOND_0105470;	Babesia_canis|Bc_CHIPZ_H002955	60s ribosomal protein l35	Babesia_bovis|BBOV_IV008090	ribosomal protein L35	Q9M5L0	60S ribosomal protein L35	GO:0005840; C:ribosome; IEA:UniProtKB-KW; GO:0003735; F:structural constituent of ribosome; IEA:InterPro; GO:0006412; P:translation; IEA:InterPro	5e-25
cluster111	5	Babesia_canis|Bc_CHIPZ_H002960;Babesia_canis|Bc_CHIPZ_H002986;Babesia_microti|BBM_III00775;Babesia_bovis|BBOV_IV008210;Babesia_bigemina|BBBOND_0105600;	Babesia_canis|Bc_CHIPZ_H002960	mms19 nucleotide excision repair protein homolog isoform x6	Babesia_bovis|BBOV_IV008210	conserved hypothetical protein	N/A	N/A	N/A	N/A
cluster112	5	Babesia_canis|Bc_CHIPZ_H003176;Babesia_canis|Bc_CHIPZ_H003096;Babesia_microti|BBM_II03250;Babesia_bovis|BBOV_I004280;Babesia_bigemina|BBBOND_0402120;	Babesia_canis|Bc_CHIPZ_H003176	transcription factor with ap2 domain	Babesia_bovis|BBOV_I004280	hypothetical protein	N/A	N/A	N/A	N/A
cluster113	5	Babesia_canis|Bc_CHIPZ_H003129;Babesia_canis|Bc_CHIPZ_H003162;Babesia_bovis|BBOV_IV001280;Babesia_bigemina|BBBOND_0402830;Babesia_microti|BBM_II00265;	Babesia_canis|Bc_CHIPZ_H003129	hypothetical protein, conserved	Babesia_bovis|BBOV_IV001280	hypothetical protein	Q9LME2	Synaptonemal complex protein 1	GO:0000795; C:synaptonemal complex; IDA:TAIR; GO:0007131; P:reciprocal meiotic recombination; IMP:TAIR; GO:0007129; P:synapsis; IMP:TAIR	2e-10
cluster115	5	Babesia_canis|Bc_CHIPZ_H003300;Babesia_canis|Bc_CHIPZ_H003218;Babesia_microti|BBM_III03900;Babesia_bovis|BBOV_IV009560;Babesia_bigemina|BBBOND_0107110;	Babesia_canis|Bc_CHIPZ_H003300	zinc ccch type domain-containing protein	Babesia_bovis|BBOV_IV009560	conserved hypothetical protein	Q9ZWA1	Zinc finger CCCH domain-containing protein 2	GO:0005634; C:nucleus; IDA:TAIR; GO:0003677; F:DNA binding; IEA:UniProtKB-KW; GO:0046872; F:metal ion binding; IEA:UniProtKB-KW; GO:0003700; F:sequence-specific DNA binding transcription factor activity; ISS:TAIR; GO:0010187; P:negative regulation of seed germination; IMP:TAIR; GO:0006355; P:regulation of transcription, DNA-templated; TAS:TAIR; GO:0006351; P:transcription, DNA-templated; IEA:UniP…	2e-12
cluster117	5	Babesia_microti|BBM_II00030;Babesia_microti|BBM_III01800;Babesia_canis|Bc_CHIPZ_H002866;Babesia_bovis|BBOV_IV000790;Babesia_bigemina|BBBOND_0403010;	Babesia_canis|Bc_CHIPZ_H002866	fructose- -bisphosphate aldolase	Babesia_bovis|BBOV_IV000790	fructose-1,6-bisphosphate aldolase	P46256	Fructose-bisphosphate aldolase, cytoplasmic isozyme 1	GO:0005737; C:cytoplasm; IEA:UniProtKB-KW; GO:0004332; F:fructose-bisphosphate aldolase activity; IEA:UniProtKB-EC; GO:0006096; P:glycolytic process; IEA:UniProtKB-UniPathway	1.6e-74
cluster119	5	Babesia_microti|BBM_III05285;Babesia_microti|BBM_III05290;Babesia_canis|Bc_CHIPZ_H002019;Babesia_bovis|BBOV_III001610;Babesia_bigemina|BBBOND_0302960;	Babesia_canis|Bc_CHIPZ_H002019	sft2 family protein	Babesia_bovis|BBOV_III001610	SFT-2 like family protein	N/A	N/A	N/A	N/A
cluster120	5	Babesia_microti|BBM_III08340;Babesia_microti|BBM_III08320;Babesia_canis|Bc_CHIPZ_H001390;Babesia_bovis|BBOV_III011800;Babesia_bigemina|BBBOND_0404150;	Babesia_canis|Bc_CHIPZ_H001390	60s ribosomal protein l8	Babesia_bovis|BBOV_III011800	ribosomal protein L2 family protein	P29766	60S ribosomal protein L8	GO:0005840; C:ribosome; IEA:UniProtKB-KW; GO:0003735; F:structural constituent of ribosome; IEA:InterPro; GO:0006412; P:translation; IEA:InterPro	4.4e-98
cluster121	5	Babesia_microti|BBM_III09970;Babesia_microti|BBM_III09935;Babesia_canis|Bc_CHIPZ_H001830;Babesia_bovis|BBOV_II004690;Babesia_bigemina|BBBOND_0205060;	Babesia_canis|Bc_CHIPZ_H001830	eukaryotic membrane	Babesia_bovis|BBOV_II004690	eukaryotic membrane protein, putative	F4HVJ3	Protein POLLEN DEFECTIVE IN GUIDANCE 1	GO:0005788; C:endoplasmic reticulum lumen; IDA:TAIR; GO:0016021; C:integral component of membrane; IEA:UniProtKB-KW; GO:0009793; P:embryo development ending in seed dormancy; IMP:TAIR; GO:0035437; P:maintenance of protein localization in endoplasmic reticulum; IMP:TAIR; GO:0010183; P:pollen tube guidance; IMP:TAIR	1.1e-10
cluster122	5	Babesia_canis|Bc_CHIPZ_H000143;Babesia_bovis|BBOV_III005920;Babesia_bigemina|BBBOND_0307970;Babesia_canis|Bc_CHIPZ_H000141;Babesia_microti|BBM_III03130;	Babesia_canis|Bc_CHIPZ_H000143	membrane protein	Babesia_bovis|BBOV_III005920	membrane protein, putative	N/A	N/A	N/A	N/A
cluster123	5	Babesia_canis|Bc_CHIPZ_H000116;Babesia_bigemina|BBBOND_0307200;Babesia_microti|BBM_III07630;Babesia_bovis|BBOV_III006900;Babesia_bovis|BBOV_III007130;	Babesia_canis|Bc_CHIPZ_H000116	iron-sulphur cluster biosynthesis domain containing	Babesia_bovis|BBOV_III006900	HesB-like domain containing protein	N/A	N/A	N/A	N/A
cluster124	5	Babesia_canis|Bc_CHIPZ_H000202;Babesia_microti|BBM_III09300;Babesia_bovis|BBOV_III006320;Babesia_bigemina|BBBOND_0308530;Babesia_bigemina|BBBOND_0308580;	Babesia_canis|Bc_CHIPZ_H000202	pwi domain-containing protein	Babesia_bovis|BBOV_III006320	PWI domain containing protein	Q38953	Probable pre-mRNA-splicing factor ATP-dependent RNA helicase	GO:0005829; C:cytosol; IDA:TAIR; GO:0005739; C:mitochondrion; IDA:TAIR; GO:0005634; C:nucleus; IEA:UniProtKB-KW; GO:0009506; C:plasmodesma; IDA:TAIR; GO:0005524; F:ATP binding; IEA:UniProtKB-KW; GO:0008026; F:ATP-dependent helicase activity; IEA:InterPro; GO:0003723; F:RNA binding; IEA:InterPro; GO:0006397; P:mRNA processing; IEA:UniProtKB-KW; GO:0008380; P:RNA splicing; IEA:UniProtKB-KW	0.0014
cluster125	5	Babesia_canis|Bc_CHIPZ_H000245;Babesia_microti|BBM_III03495;Babesia_canis|Bc_CHIPZ_H000246;Babesia_bovis|BBOV_IV010640;Babesia_bigemina|BBBOND_0108340;	Babesia_canis|Bc_CHIPZ_H000245	glutamyl-trna synthetase	Babesia_bovis|BBOV_IV010640	glutamyl-tRNA synthetase, putative	Q43794	Glutamate--tRNA ligase, chloroplastic/mitochondrial	GO:0009507; C:chloroplast; IEA:UniProtKB-KW; GO:0005739; C:mitochondrion; IEA:UniProtKB-KW; GO:0005524; F:ATP binding; IEA:UniProtKB-KW; GO:0004818; F:glutamate-tRNA ligase activity; IEA:UniProtKB-EC; GO:0000049; F:tRNA binding; IEA:InterPro; GO:0006424; P:glutamyl-tRNA aminoacylation; IEA:InterPro	5.4e-15
cluster126	5	Babesia_canis|Bc_CHIPZ_H000253;Babesia_bovis|BBOV_IV011000;Babesia_canis|Bc_CHIPZ_H000281;Babesia_microti|BBM_III03700;Babesia_bigemina|BBBOND_0108750;	Babesia_canis|Bc_CHIPZ_H000253	hypothetical protein, conserved	Babesia_bovis|BBOV_IV011000	hypothetical protein	N/A	N/A	N/A	N/A
cluster127	5	Babesia_canis|Bc_CHIPZ_H000174;Babesia_bigemina|BBBOND_0308060;Babesia_canis|Bc_CHIPZ_H001626;Babesia_bovis|BBOV_III006000;Babesia_microti|BBM_III02355;	Babesia_canis|Bc_CHIPZ_H000174	set domain containing	Babesia_bovis|BBOV_III006000	SET domain containing protein	N/A	N/A	N/A	N/A
cluster128	5	Babesia_canis|Bc_CHIPZ_H000344;Babesia_microti|BBM_III07075;Babesia_bovis|BBOV_III011040;Babesia_bigemina|BBBOND_0100720;Babesia_bovis|BBOV_III011030;	Babesia_canis|Bc_CHIPZ_H000344	thioredoxin	Babesia_bovis|BBOV_III011040	thioredoxin domain containing protein	Q0J9V5	Thioredoxin-like protein CXXS1	GO:0005829; C:cytosol; IEA:EnsemblPlants/Gramene; GO:0009055; F:electron carrier activity; IEA:EnsemblPlants/Gramene; GO:0003756; F:protein disulfide isomerase activity; IEA:EnsemblPlants/Gramene; GO:0015035; F:protein disulfide oxidoreductase activity; IEA:EnsemblPlants/Gramene; GO:0045454; P:cell redox homeostasis; IEA:EnsemblPlants/Gramene; GO:0006662; P:glycerol ether metabolic process; IEA:E…	1.6e-08
cluster129	5	Babesia_canis|Bc_CHIPZ_H000440;Babesia_bovis|BBOV_III010550;Babesia_bigemina|BBBOND_0101640;Babesia_microti|BBM_I00660;Babesia_bovis|BBOV_III010560;	Babesia_canis|Bc_CHIPZ_H000440	las1-like family	Babesia_bovis|BBOV_III010550	hypothetical protein	N/A	N/A	N/A	N/A
cluster130	5	Babesia_canis|Bc_CHIPZ_H000465;Babesia_microti|BBM_I02635;Babesia_bovis|BBOV_III010130;Babesia_bigemina|BBBOND_0102200;Babesia_bigemina|BBBOND_0204280;	Babesia_canis|Bc_CHIPZ_H000465	pyruvate kinase	Babesia_bovis|BBOV_III010130	pyruvate kinase family protein	Q40545	Pyruvate kinase isozyme A, chloroplastic	GO:0009507; C:chloroplast; IEA:UniProtKB-KW; GO:0005524; F:ATP binding; IEA:UniProtKB-KW; GO:0000287; F:magnesium ion binding; IEA:InterPro; GO:0030955; F:potassium ion binding; IEA:InterPro; GO:0004743; F:pyruvate kinase activity; IEA:UniProtKB-EC; GO:0006096; P:glycolytic process; IEA:UniProtKB-UniPathway	1.3e-27
cluster131	5	Babesia_canis|Bc_CHIPZ_H000572;Babesia_bigemina|BBBOND_0400590;Babesia_canis|Bc_CHIPZ_H001303;Babesia_microti|BBM_III02675;Babesia_bovis|BBOV_IV007490;	Babesia_canis|Bc_CHIPZ_H000572	pre-mrna splicing	Babesia_bovis|BBOV_IV007490	pre-mRNA splicing factor, putative	Q8LB54	Pre-mRNA-splicing factor 38	GO:0005681; C:spliceosomal complex; IEA:UniProtKB-KW; GO:0006397; P:mRNA processing; IEA:UniProtKB-KW; GO:0008380; P:RNA splicing; IEA:UniProtKB-KW	4.5e-16
cluster132	5	Babesia_canis|Bc_CHIPZ_H000575;Babesia_microti|BBM_I01090;Babesia_bigemina|BBBOND_0400840;Babesia_canis|Bc_CHIPZ_H000602;Babesia_bovis|BBOV_IV007310;	Babesia_canis|Bc_CHIPZ_H000575	polyprenyl synthetase superfamily	Babesia_bovis|BBOV_IV007310	polyprenyl synthetase superfamily protein	N/A	N/A	N/A	N/A
cluster133	5	Babesia_canis|Bc_CHIPZ_H000652;Babesia_bovis|BBOV_II005220;Babesia_bigemina|BBBOND_0105080;Babesia_canis|Bc_CHIPZ_H000653;Babesia_microti|BBM_I03215;	Babesia_canis|Bc_CHIPZ_H000652	cholinephosphate cytidylyltransferase	Babesia_bovis|BBOV_II005220	choline-phosphate cytidylyltransferase	F4JJE0	Choline-phosphate cytidylyltransferase 2	GO:0004105; F:choline-phosphate cytidylyltransferase activity; IMP:TAIR; GO:0006657; P:CDP-choline pathway; IMP:GOC; GO:0006656; P:phosphatidylcholine biosynthetic process; IMP:TAIR	2.1e-28
cluster134	5	Babesia_canis|Bc_CHIPZ_H000194;Babesia_microti|BBM_III03015;Babesia_bovis|BBOV_III006620;Babesia_bigemina|BBBOND_0307570;Babesia_microti|BBM_III03655;	Babesia_canis|Bc_CHIPZ_H000194	topoisomerase-related nucleotidyltransferase	Babesia_bovis|BBOV_III006620	hypothetical protein	N/A	N/A	N/A	N/A
cluster135	5	Babesia_canis|Bc_CHIPZ_H000736;Babesia_bovis|BBOV_IV003830;Babesia_bigemina|BBBOND_0100410;Babesia_microti|BBM_II03460;Babesia_bovis|BBOV_IV003780;	Babesia_canis|Bc_CHIPZ_H000736	hypothetical protein BBBOND_0100410	Babesia_bovis|BBOV_IV003830	hypothetical protein	N/A	N/A	N/A	N/A
cluster136	5	Babesia_canis|Bc_CHIPZ_H000737;Babesia_microti|BBM_II03455;Babesia_bovis|BBOV_IV003840;Babesia_bovis|BBOV_IV003790;Babesia_bigemina|BBBOND_0100420;	Babesia_canis|Bc_CHIPZ_H000737	gpn-loop gtpase 2	Babesia_bovis|BBOV_IV003840	ATP binding family protein, putative	N/A	N/A	N/A	N/A
cluster137	5	Babesia_canis|Bc_CHIPZ_H000882;Babesia_bigemina|BBBOND_0309000;Babesia_canis|Bc_CHIPZ_H000893;Babesia_bovis|BBOV_III005490;Babesia_microti|BBM_I00360;	Babesia_canis|Bc_CHIPZ_H000882	pseudouridine synthase	Babesia_bovis|BBOV_III005490	tRNA pseudouridine synthase A family protein	N/A	N/A	N/A	N/A
cluster138	5	Babesia_canis|Bc_CHIPZ_H000567;Babesia_microti|BBM_II02410;Babesia_bovis|BBOV_II001550;Babesia_canis|Bc_CHIPZ_H000568;Babesia_bigemina|BBBOND_0201410;	Babesia_canis|Bc_CHIPZ_H000567	hypothetical protein, conserved	Babesia_bovis|BBOV_II001550	hypothetical protein	N/A	N/A	N/A	N/A
cluster139	5	Babesia_canis|Bc_CHIPZ_H001126;Babesia_bovis|BBOV_I000150;Babesia_canis|Bc_CHIPZ_H001127;Babesia_bigemina|BBBOND_0301260;Babesia_microti|BBM_III07980;	Babesia_canis|Bc_CHIPZ_H001126	ubiquitin-activating enzyme e1	Babesia_bovis|BBOV_I000150	conserved hypothetical protein	N/A	N/A	N/A	N/A
cluster140	5	Babesia_canis|Bc_CHIPZ_H001139;Babesia_bovis|BBOV_III000250;Babesia_bigemina|BBBOND_0301520;Babesia_canis|Bc_CHIPZ_H001141;Babesia_microti|BBM_III09355;	Babesia_canis|Bc_CHIPZ_H001139	hypothetical protein, conserved	Babesia_bovis|BBOV_III000250	conserved hypothetical protein	N/A	N/A	N/A	N/A
cluster141	5	Babesia_canis|Bc_CHIPZ_H001261;Babesia_microti|BBM_III01870;Babesia_canis|Bc_CHIPZ_H001260;Babesia_bovis|BBOV_II007030;Babesia_bigemina|BBBOND_0103180;	Babesia_canis|Bc_CHIPZ_H001261	yor3162c protein	Babesia_bovis|BBOV_II007030	conserved hypothetical protein	Q0JHZ2	Zinc finger CCCH domain-containing protein 11	GO:0003677; F:DNA binding; IEA:UniProtKB-KW; GO:0046872; F:metal ion binding; IEA:UniProtKB-KW	0.0018
cluster142	5	Babesia_canis|Bc_CHIPZ_H001336;Babesia_microti|BBM_III02805;Babesia_bigemina|BBBOND_0208410;Babesia_microti|BBM_II01410;Babesia_bovis|BBOV_IV006160;	Babesia_canis|Bc_CHIPZ_H001336	peptide chain release factor 1	Babesia_bovis|BBOV_IV006160	peptide chain release factor 1, putative	Q9LVY0	Peptide chain release factor PrfB1, chloroplastic {ECO:0000303|PubMed:21771930}	GO:0009507; C:chloroplast; IDA:TAIR; GO:0009570; C:chloroplast stroma; IDA:TAIR; GO:0016149; F:translation release factor activity, codon specific; IEA:InterPro; GO:0009657; P:plastid organization; IMP:TAIR; GO:0006396; P:RNA processing; IMP:TAIR; GO:0006415; P:translational termination; IMP:TAIR	2.4e-12
cluster143	5	Babesia_canis|Bc_CHIPZ_H001382;Babesia_bigemina|BBBOND_0211190;Babesia_canis|Bc_CHIPZ_H001383;Babesia_microti|BBM_I00605;Babesia_bovis|BBOV_III011410;	Babesia_canis|Bc_CHIPZ_H001382	dna-directed rna polymerase alpha	Babesia_bovis|BBOV_III011410	hypothetical protein	N/A	N/A	N/A	N/A
cluster144	5	Babesia_canis|Bc_CHIPZ_H001401;Babesia_microti|BBM_III04960;Babesia_bovis|BBOV_III011840;Babesia_canis|Bc_CHIPZ_H001402;Babesia_bigemina|BBBOND_0404120;	Babesia_canis|Bc_CHIPZ_H001401	glutamyl-trna synthetase	Babesia_bovis|BBOV_III011840	glutamyl-tRNA synthetase family protein	N/A	N/A	N/A	N/A
cluster145	5	Babesia_canis|Bc_CHIPZ_H001312;Babesia_bovis|BBOV_IV007560;Babesia_bigemina|BBBOND_0400520;Babesia_microti|BBM_I01110;Babesia_bovis|BBOV_IV007570;	Babesia_canis|Bc_CHIPZ_H001312	hypothetical protein, conserved	Babesia_bovis|BBOV_IV007560	hypothetical protein	N/A	N/A	N/A	N/A
cluster146	5	Babesia_canis|Bc_CHIPZ_H001569;Babesia_microti|BBM_II04175;Babesia_canis|Bc_CHIPZ_H001570;Babesia_bovis|BBOV_I003550;Babesia_bigemina|BBBOND_0207800;	Babesia_canis|Bc_CHIPZ_H001569	phosphoenolpyruvate carboxykinase	Babesia_bovis|BBOV_I003550	phosphoenolpyruvate carboxykinase, putative	Q9T074	Phosphoenolpyruvate carboxykinase [ATP]	GO:0005829; C:cytosol; IDA:TAIR; GO:0016020; C:membrane; IDA:TAIR; GO:0005730; C:nucleolus; IDA:TAIR; GO:0005634; C:nucleus; IDA:TAIR; GO:0005524; F:ATP binding; IEA:UniProtKB-KW; GO:0004612; F:phosphoenolpyruvate carboxykinase (ATP) activity; IMP:TAIR; GO:0016036; P:cellular response to phosphate starvation; IEP:TAIR; GO:0009817; P:defense response to fungus, incompatible interaction; IDA:TAIR; …	3.1e-13
cluster147	5	Babesia_canis|Bc_CHIPZ_H001726;Babesia_bigemina|BBBOND_0313290;Babesia_canis|Bc_CHIPZ_H001727;Babesia_microti|BBM_III07015;Babesia_bovis|BBOV_III009590;	Babesia_canis|Bc_CHIPZ_H001726	phenylalanyl-trna synthetase	Babesia_bovis|BBOV_III009590	phenylalanyl-tRNA synthetase, beta subunit family protein	Q9SGE9	Probable phenylalanine--tRNA ligase beta subunit	GO:0005829; C:cytosol; IDA:TAIR; GO:0005524; F:ATP binding; IEA:UniProtKB-KW; GO:0000287; F:magnesium ion binding; IEA:InterPro; GO:0004826; F:phenylalanine-tRNA ligase activity; IEA:UniProtKB-EC; GO:0003723; F:RNA binding; IEA:InterPro; GO:0006432; P:phenylalanyl-tRNA aminoacylation; IEA:InterPro	4.3e-11
cluster148	5	Babesia_canis|Bc_CHIPZ_H001799;Babesia_microti|BBM_III07825;Babesia_canis|Bc_CHIPZ_H001798;Babesia_bovis|BBOV_III005170;Babesia_bigemina|BBBOND_0309490;	Babesia_canis|Bc_CHIPZ_H001799	eukaryotic translation initiation factor subunit	Babesia_bovis|BBOV_III005170	hypothetical protein	N/A	N/A	N/A	N/A
cluster149	5	Babesia_canis|Bc_CHIPZ_H001814;Babesia_bovis|BBOV_III004910;Babesia_bigemina|BBBOND_0309810;Babesia_microti|BBM_III03375;Babesia_bovis|BBOV_III004920;	Babesia_canis|Bc_CHIPZ_H001814	pab-dependent poly -specific ribonuclease subunit 2	Babesia_bovis|BBOV_III004910	hypothetical protein	N/A	N/A	N/A	N/A
cluster150	5	Babesia_canis|Bc_CHIPZ_H001938;Babesia_microti|BBM_I02460;Babesia_bovis|BBOV_III003460;Babesia_canis|Bc_CHIPZ_H001905;Babesia_bigemina|BBBOND_0311710;	Babesia_canis|Bc_CHIPZ_H001938	aarp2cn domain-containing protein	Babesia_bovis|BBOV_III003460	conserved hypothetical protein	N/A	N/A	N/A	N/A
cluster151	5	Babesia_canis|Bc_CHIPZ_H001911;Babesia_microti|BBM_II00110;Babesia_bovis|BBOV_III002500;Babesia_bigemina|BBBOND_0304040;Babesia_microti|BBM_III00530;	Babesia_canis|Bc_CHIPZ_H001911	long-chain fatty acid ligase	Babesia_bovis|BBOV_III002500	fatty acyl-CoA synthetase family protein	Q9C7W4	Long chain acyl-CoA synthetase 3	GO:0005783; C:endoplasmic reticulum; IDA:TAIR; GO:0005524; F:ATP binding; IEA:UniProtKB-KW; GO:0004467; F:long-chain fatty acid-CoA ligase activity; IDA:UniProtKB; GO:0006631; P:fatty acid metabolic process; TAS:UniProtKB	1.5e-69
cluster152	5	Babesia_canis|Bc_CHIPZ_H001994;Babesia_bovis|BBOV_III000860;Babesia_bigemina|BBBOND_0302220;Babesia_microti|BBM_II01515;Babesia_bovis|BBOV_III000850;	Babesia_canis|Bc_CHIPZ_H001994	esf1 homolog	Babesia_bovis|BBOV_III000860	conserved hypothetical protein	N/A	N/A	N/A	N/A
cluster153	5	Babesia_canis|Bc_CHIPZ_H002035;Babesia_bovis|BBOV_III001670;Babesia_canis|Bc_CHIPZ_H002037;Babesia_bigemina|BBBOND_0303020;Babesia_microti|BBM_III05250;	Babesia_canis|Bc_CHIPZ_H002035	conserved hypothetical protein	Babesia_bovis|BBOV_III001670	conserved hypothetical protein	N/A	N/A	N/A	N/A
cluster154	5	Babesia_canis|Bc_CHIPZ_H001968;Babesia_microti|BBM_III05345;Babesia_canis|Bc_CHIPZ_H001965;Babesia_bovis|BBOV_III001700;Babesia_bigemina|BBBOND_0303090;	Babesia_canis|Bc_CHIPZ_H001968	vacuolar protein sorting-associated protein domain containing	Babesia_bovis|BBOV_III001700	conserved hypothetical protein	N/A	N/A	N/A	N/A
cluster155	5	Babesia_canis|Bc_CHIPZ_H002183;Babesia_bovis|BBOV_II003480;Babesia_bigemina|BBBOND_0203650;Babesia_canis|Bc_CHIPZ_H002259;Babesia_microti|BBM_I00745;	Babesia_canis|Bc_CHIPZ_H002183	mov34 mpn pad-1 family protein	Babesia_bovis|BBOV_II003480	26S proteasome regulatory particle non-ATPase subunit8, putative	N/A	N/A	N/A	N/A
cluster156	5	Babesia_canis|Bc_CHIPZ_H001503;Babesia_microti|BBM_II00600;Babesia_bovis|BBOV_IV005150;Babesia_bigemina|BBBOND_0209740;Babesia_canis|Bc_CHIPZ_H001492;	Babesia_canis|Bc_CHIPZ_H001503	ubiquitin-protein ligase	Babesia_bovis|BBOV_IV005150	HECT-domain (ubiquitin-transferase) containing protein	Q8RWB8	E3 ubiquitin-protein ligase UPL6	GO:0016874; F:ligase activity; IEA:UniProtKB-KW; GO:0004842; F:ubiquitin-protein transferase activity; IBA:RefGenome; GO:0042787; P:protein ubiquitination involved in ubiquitin-dependent protein catabolic process; IBA:RefGenome	7.3e-57
cluster157	5	Babesia_canis|Bc_CHIPZ_H002672;Babesia_microti|BBM_III00470;Babesia_bovis|BBOV_II006560;Babesia_canis|Bc_CHIPZ_H002673;Babesia_bigemina|BBBOND_0103610;	Babesia_canis|Bc_CHIPZ_H002672	protein with dnj1 sis1 family	Babesia_bovis|BBOV_II006560	protein with DnaJ domain, DNJ1/SIS1 family	Q9LZK5	DnaJ protein ERDJ3B	GO:0005783; C:endoplasmic reticulum; IDA:TAIR; GO:0005788; C:endoplasmic reticulum lumen; IDA:TAIR; GO:0005886; C:plasma membrane; IDA:TAIR; GO:0052033; P:pathogen-associated molecular pattern dependent induction by symbiont of host innate immune response; IMP:TAIR; GO:0006457; P:protein folding; IEA:InterPro; GO:0006950; P:response to stress; IEA:UniProtKB-KW	1.3e-11
cluster158	5	Babesia_canis|Bc_CHIPZ_H002790;Babesia_microti|BBM_III08615;Babesia_bovis|BBOV_II002600;Babesia_bigemina|BBBOND_0202790;Babesia_bovis|BBOV_II002840;	Babesia_canis|Bc_CHIPZ_H002790	rna polymerase ii accessory factor cdc73	Babesia_bovis|BBOV_II002600	hypothetical protein	N/A	N/A	N/A	N/A
cluster160	5	Babesia_canis|Bc_CHIPZ_H002882;Babesia_microti|BBM_III05180;Babesia_canis|Bc_CHIPZ_H002857;Babesia_bovis|BBOV_I002720;Babesia_bigemina|BBBOND_0206110;	Babesia_canis|Bc_CHIPZ_H002882	pa14 domain-containing protein	Babesia_bovis|BBOV_I002720	PA14 domain containing protein	N/A	N/A	N/A	N/A
cluster161	5	Babesia_canis|Bc_CHIPZ_H002896;Babesia_microti|BBM_II00040;Babesia_bovis|BBOV_IV000860;Babesia_bigemina|BBBOND_0403100;Babesia_bigemina|BBBOND_0403090;	Babesia_canis|Bc_CHIPZ_H002896	inner membrane complex sub-compartment protein	Babesia_bovis|BBOV_IV000860	conserved hypothetical protein	N/A	N/A	N/A	N/A
cluster162	5	Babesia_canis|Bc_CHIPZ_H003041;Babesia_bovis|BBOV_II005900;Babesia_bigemina|BBBOND_0104250;Babesia_canis|Bc_CHIPZ_H003020;Babesia_microti|BBM_III04310;	Babesia_canis|Bc_CHIPZ_H003041	dna replication licensing factor	Babesia_bovis|BBOV_II005900	DNA replication licensing factor MCM2, putative	Q2R482	DNA replication licensing factor MCM2	GO:0005829; C:cytosol; IEA:EnsemblPlants/Gramene; GO:0042555; C:MCM complex; IEA:EnsemblPlants/Gramene; GO:0005634; C:nucleus; IEA:UniProtKB-KW; GO:0005524; F:ATP binding; IEA:UniProtKB-KW; GO:0003677; F:DNA binding; IEA:UniProtKB-KW; GO:0003678; F:DNA helicase activity; IEA:EnsemblPlants/Gramene; GO:0046872; F:metal ion binding; IEA:UniProtKB-KW; GO:0006084; P:acetyl-CoA metabolic process; IEA:E…	4.2e-36
cluster163	5	Babesia_canis|Bc_CHIPZ_H003072;Babesia_microti|BBM_III00125;Babesia_bovis|BBOV_I004070;Babesia_bigemina|BBBOND_0401910;Babesia_bigemina|BBBOND_0002610;	Babesia_canis|Bc_CHIPZ_H003072	-phosphatidylinositol transfer protein 1	Babesia_bovis|BBOV_I004070	phosphatidylinositol transfer protein domain containing protein	Q94C59	Patellin-4	GO:0005829; C:cytosol; IDA:TAIR; GO:0016021; C:integral component of membrane; IEA:InterPro; GO:0005634; C:nucleus; IDA:TAIR; GO:0005886; C:plasma membrane; IDA:TAIR; GO:0008289; F:lipid binding; IEA:UniProtKB-KW; GO:0005215; F:transporter activity; IEA:InterPro; GO:0007049; P:cell cycle; IEA:UniProtKB-KW; GO:0051301; P:cell division; IEA:UniProtKB-KW	0.018
cluster164	5	Babesia_canis|Bc_CHIPZ_H003099;Babesia_microti|BBM_III00085;Babesia_canis|Bc_CHIPZ_H003143;Babesia_bovis|BBOV_I004150;Babesia_bigemina|BBBOND_0401990;	Babesia_canis|Bc_CHIPZ_H003099	membrane skeletal	Babesia_bovis|BBOV_I004150	membrane skeletal protein, putative	N/A	N/A	N/A	N/A
cluster165	5	Babesia_canis|Bc_CHIPZ_H003101;Babesia_microti|BBM_II00115;Babesia_canis|Bc_CHIPZ_H003151;Babesia_bovis|BBOV_IV000980;Babesia_bigemina|BBBOND_0402960;	Babesia_canis|Bc_CHIPZ_H003101	-structural maintenance of chromosomes protein 6	Babesia_bovis|BBOV_IV000980	hypothetical protein	N/A	N/A	N/A	N/A
cluster166	5	Babesia_canis|Bc_CHIPZ_H003217;Babesia_microti|BBM_III03790;Babesia_canis|Bc_CHIPZ_H003224;Babesia_bovis|BBOV_IV009720;Babesia_bigemina|BBBOND_0107320;	Babesia_canis|Bc_CHIPZ_H003217	u5 snrnp-associated 102 kda	Babesia_bovis|BBOV_IV009720	u5 snRNP-associated subunit, putaitve	Q9ZT71	Protein STABILIZED1	GO:0015030; C:Cajal body; IDA:UniProtKB; GO:0005634; C:nucleus; IDA:TAIR; GO:0005681; C:spliceosomal complex; IDA:UniProtKB; GO:0000398; P:mRNA splicing, via spliceosome; ISS:TAIR; GO:2000630; P:positive regulation of miRNA metabolic process; IMP:UniProtKB; GO:2000636; P:positive regulation of primary miRNA processing; IMP:UniProtKB; GO:0009409; P:response to cold; IMP:TAIR; GO:0080188; P:RNA-dir…	2.2e-82
cluster167	5	Babesia_canis|Bc_CHIPZ_H003234;Babesia_microti|BBM_III09115;Babesia_canis|Bc_CHIPZ_H003236;Babesia_bovis|BBOV_IV008750;Babesia_bigemina|BBBOND_0106190;	Babesia_canis|Bc_CHIPZ_H003234	dna polymerase delta catalytic subunit	Babesia_bovis|BBOV_IV008750	DNA polymerase delta subunit	Q9LVN7	DNA polymerase delta catalytic subunit	GO:0005634; C:nucleus; IEA:UniProtKB-KW; GO:0051539; F:4 iron, 4 sulfur cluster binding; IEA:UniProtKB-KW; GO:0003677; F:DNA binding; IEA:UniProtKB-KW; GO:0003887; F:DNA-directed DNA polymerase activity; IEA:UniProtKB-KW; GO:0004527; F:exonuclease activity; IEA:UniProtKB-KW; GO:0046872; F:metal ion binding; IEA:UniProtKB-KW; GO:0000166; F:nucleotide binding; IEA:InterPro	2e-51
cluster168	5	Babesia_canis|Bc_CHIPZ_H003116;Babesia_bovis|BBOV_I004220;Babesia_bigemina|BBBOND_0402060;Babesia_microti|BBM_III00230;Babesia_bovis|BBOV_I004200;	Babesia_canis|Bc_CHIPZ_H003116	probable atp-dependent rna helicase ddx47	Babesia_bovis|BBOV_I004220	DEAD/DEAH box helicase and helicase conserved C-terminal domain containing protein	Q8GY84	DEAD-box ATP-dependent RNA helicase 10	GO:0005524; F:ATP binding; IEA:UniProtKB-KW; GO:0008026; F:ATP-dependent helicase activity; IEA:InterPro; GO:0003723; F:RNA binding; IEA:UniProtKB-KW	2.7e-39
cluster169	5	Babesia_canis|Bc_CHIPZ_H003269;Babesia_microti|BBM_III04000;Babesia_bovis|BBOV_IV009330;Babesia_bigemina|BBBOND_0106860;Babesia_bovis|BBOV_IV009320;	Babesia_canis|Bc_CHIPZ_H003269	hypothetical protein, conserved	Babesia_bovis|BBOV_IV009330	hypothetical protein	N/A	N/A	N/A	N/A
cluster170	5	Babesia_canis|Bc_CHIPZ_H003408;Babesia_bigemina|BBBOND_0304710;Babesia_canis|Bc_CHIPZ_H003407;Babesia_bovis|BBOV_III003160;Babesia_microti|BBM_III08965;	Babesia_canis|Bc_CHIPZ_H003408	leucine carboxyl	Babesia_bovis|BBOV_III003160	hypothetical protein	N/A	N/A	N/A	N/A
cluster242	4	Babesia_canis|Bc_CHIPZ_H000008;Babesia_bovis|BBOV_IV006810;Babesia_bigemina|BBBOND_0401360;Babesia_microti|BBM_III03330;	Babesia_canis|Bc_CHIPZ_H000008	-30s ribosomal protein s5	Babesia_bovis|BBOV_IV006810	hypothetical protein	N/A	N/A	N/A	N/A
cluster243	4	Babesia_canis|Bc_CHIPZ_H000005;Babesia_microti|BBM_III07590;Babesia_bovis|BBOV_IV006900;Babesia_bigemina|BBBOND_0401280;	Babesia_canis|Bc_CHIPZ_H000005	inosine-5 -monophosphate	Babesia_bovis|BBOV_IV006900	inosine-5'-monophosphate dehydrogenase, putative	Q84XA3	Inosine-5'-monophosphate dehydrogenase {ECO:0000255|HAMAP-Rule:MF_03156}	GO:0005737; C:cytoplasm; IEA:UniProtKB-HAMAP; GO:0003938; F:IMP dehydrogenase activity; IEA:UniProtKB-HAMAP; GO:0046872; F:metal ion binding; IEA:UniProtKB-HAMAP; GO:0000166; F:nucleotide binding; IEA:UniProtKB-HAMAP; GO:0006177; P:GMP biosynthetic process; IEA:UniProtKB-HAMAP	6.2e-104
cluster244	4	Babesia_canis|Bc_CHIPZ_H000023;Babesia_microti|BBM_I01185;Babesia_bovis|BBOV_IV007080;Babesia_bigemina|BBBOND_0401100;	Babesia_canis|Bc_CHIPZ_H000023	ribosomal protein s12	Babesia_bovis|BBOV_IV007080	ribosomal protein S12, putative	Q9MUP2	30S ribosomal protein S12, chloroplastic	GO:0009507; C:chloroplast; IEA:UniProtKB-HAMAP; GO:0015935; C:small ribosomal subunit; IEA:InterPro; GO:0019843; F:rRNA binding; IEA:UniProtKB-HAMAP; GO:0003735; F:structural constituent of ribosome; IEA:InterPro; GO:0006412; P:translation; IEA:UniProtKB-HAMAP	1.4e-20
cluster245	4	Babesia_canis|Bc_CHIPZ_H000022;Babesia_microti|BBM_III07575;Babesia_bovis|BBOV_IV006880;Babesia_bigemina|BBBOND_0401300;	Babesia_canis|Bc_CHIPZ_H000022	ribosomal protein rpl24e	Babesia_bovis|BBOV_IV006880	60S ribosomal protein L24, putative	O22165	Probable ribosome biogenesis protein RLP24	GO:0022625; C:cytosolic large ribosomal subunit; IDA:TAIR; GO:0005730; C:nucleolus; IDA:TAIR; GO:0042254; P:ribosome biogenesis; IEA:UniProtKB-KW	7.3e-16
cluster246	4	Babesia_canis|Bc_CHIPZ_H000025;Babesia_microti|BBM_III07555;Babesia_bovis|BBOV_IV006860;Babesia_bigemina|BBBOND_0401320;	Babesia_canis|Bc_CHIPZ_H000025	suppressor of kinetochore protein 1	Babesia_bovis|BBOV_IV006860	cytosolic glycoprotein FP21, putative	N/A	N/A	N/A	N/A
cluster247	4	Babesia_canis|Bc_CHIPZ_H000030;Babesia_microti|BBM_III03280;Babesia_bovis|BBOV_IV006730;Babesia_bigemina|BBBOND_0401470;	Babesia_canis|Bc_CHIPZ_H000030	rna recognition motif-containing protein	Babesia_bovis|BBOV_IV006730	single stranded G-strand telomeric DNA-binding protein, putative	A2RVS6	Serine/arginine-rich splicing factor SR34A	GO:0005829; C:cytosol; IDA:TAIR; GO:0005730; C:nucleolus; IDA:TAIR; GO:0005681; C:spliceosomal complex; IEA:UniProtKB-KW; GO:0000166; F:nucleotide binding; IEA:InterPro; GO:0003723; F:RNA binding; IEA:UniProtKB-KW; GO:0006397; P:mRNA processing; IEA:UniProtKB-KW; GO:0008380; P:RNA splicing; NAS:TAIR	5e-05
cluster248	4	Babesia_canis|Bc_CHIPZ_H000034;Babesia_bovis|BBOV_IV006650;Babesia_bigemina|BBBOND_0401540;Babesia_microti|BBM_III03255;	Babesia_canis|Bc_CHIPZ_H000034	hypothetical protein	Babesia_bovis|BBOV_IV006650	hypothetical protein	N/A	N/A	N/A	N/A
cluster249	4	Babesia_canis|Bc_CHIPZ_H000020;Babesia_microti|BBM_III04285;Babesia_bovis|BBOV_IV006980;Babesia_bigemina|BBBOND_0401190;	Babesia_canis|Bc_CHIPZ_H000020	hypothetical protein, partial	Babesia_bovis|BBOV_IV006980	hypothetical protein	N/A	N/A	N/A	N/A
cluster250	4	Babesia_canis|Bc_CHIPZ_H000019;Babesia_microti|BBM_I01160;Babesia_bovis|BBOV_IV007040;Babesia_bigemina|BBBOND_0401140;	Babesia_canis|Bc_CHIPZ_H000019	thioredoxin-like protein	Babesia_bovis|BBOV_IV007040	hypothetical protein	N/A	N/A	N/A	N/A
cluster251	4	Babesia_canis|Bc_CHIPZ_H000006;Babesia_microti|BBM_III07600;Babesia_bovis|BBOV_IV006890;Babesia_bigemina|BBBOND_0401290;	Babesia_canis|Bc_CHIPZ_H000006	peptidyl-prolyl cis-trans	Babesia_bovis|BBOV_IV006890	peptidyl-prolyl cis-trans isomerase, putative	P34791	Peptidyl-prolyl cis-trans isomerase CYP20-3, chloroplastic	GO:0009507; C:chloroplast; IEA:UniProtKB-KW; GO:0042277; F:peptide binding; IEA:UniProtKB-KW; GO:0003755; F:peptidyl-prolyl cis-trans isomerase activity; IEA:UniProtKB-KW; GO:0006457; P:protein folding; IEA:UniProtKB-KW	5.5e-20
cluster252	4	Babesia_canis|Bc_CHIPZ_H000014;Babesia_microti|BBM_III03215;Babesia_bovis|BBOV_IV006550;Babesia_bigemina|BBBOND_0401630;	Babesia_canis|Bc_CHIPZ_H000014	gtpase ypt3	Babesia_bovis|BBOV_IV006550	ras-related protein Rab11A	Q96283	Ras-related protein RABA2c	GO:0009504; C:cell plate; IDA:TAIR; GO:0005829; C:cytosol; IDA:TAIR; GO:0005768; C:endosome; IDA:TAIR; GO:0005794; C:Golgi apparatus; IEA:UniProtKB-KW; GO:0005886; C:plasma membrane; IDA:TAIR; GO:0009506; C:plasmodesma; IDA:TAIR; GO:0005525; F:GTP binding; IEA:UniProtKB-KW; GO:0015031; P:protein transport; IEA:UniProtKB-KW; GO:0007264; P:small GTPase mediated signal transduction; IEA:InterPro	9.7e-59
cluster253	4	Babesia_canis|Bc_CHIPZ_H000091;Babesia_bovis|BBOV_IV006830;Babesia_bigemina|BBBOND_0401350;Babesia_microti|BBM_III03335;	Babesia_canis|Bc_CHIPZ_H000091	---NA---	Babesia_bovis|BBOV_IV006830	hypothetical protein	N/A	N/A	N/A	N/A
cluster254	4	Babesia_canis|Bc_CHIPZ_H000102;Babesia_bovis|BBOV_III006090;Babesia_bigemina|BBBOND_0308220;Babesia_microti|BBM_III02290;	Babesia_canis|Bc_CHIPZ_H000102	abhydrolase domain-containing protein	Babesia_bovis|BBOV_III006090	hypothetical protein	N/A	N/A	N/A	N/A
cluster255	4	Babesia_canis|Bc_CHIPZ_H000027;Babesia_microti|BBM_III03310;Babesia_bovis|BBOV_IV006780;Babesia_bigemina|BBBOND_0401390;	Babesia_canis|Bc_CHIPZ_H000027	poly rna polymerase GLD2	Babesia_bovis|BBOV_IV006780	conserved hypothetical protein	N/A	N/A	N/A	N/A
cluster256	4	Babesia_canis|Bc_CHIPZ_H000132;Babesia_bovis|BBOV_III005750;Babesia_bigemina|BBBOND_0308670;Babesia_microti|BBM_III07715;	Babesia_canis|Bc_CHIPZ_H000132	small nuclear ribonucleoprotein	Babesia_bovis|BBOV_III005750	U2 small nuclear ribonucleoprotein B', putative	Q10MR0	U2 small nuclear ribonucleoprotein B''	GO:0015030; C:Cajal body; ISS:UniProtKB; GO:0005737; C:cytoplasm; IEA:UniProtKB-KW; GO:0005654; C:nucleoplasm; ISS:UniProtKB; GO:0005681; C:spliceosomal complex; IEA:UniProtKB-KW; GO:0005686; C:U2 snRNP; ISS:UniProtKB; GO:0000166; F:nucleotide binding; IEA:InterPro; GO:0017069; F:snRNA binding; IEA:InterPro; GO:0000398; P:mRNA splicing, via spliceosome; IEA:InterPro	9.9e-10
cluster257	4	Babesia_canis|Bc_CHIPZ_H000011;Babesia_microti|BBM_III03265;Babesia_bovis|BBOV_IV006680;Babesia_bigemina|BBBOND_0401510;	Babesia_canis|Bc_CHIPZ_H000011	rna recognition motif containing protein	Babesia_bovis|BBOV_IV006680	RNA recognition motif containing protein	F4JHI7	Serine/arginine-rich splicing factor SR34B	GO:0005681; C:spliceosomal complex; IEA:UniProtKB-KW; GO:0000166; F:nucleotide binding; IEA:InterPro; GO:0003723; F:RNA binding; IEA:UniProtKB-KW; GO:0006397; P:mRNA processing; IEA:UniProtKB-KW; GO:0008380; P:RNA splicing; IEA:UniProtKB-KW	1.8e-15
cluster258	4	Babesia_canis|Bc_CHIPZ_H000046;Babesia_microti|BBM_III02215;Babesia_bovis|BBOV_I003930;Babesia_bigemina|BBBOND_0401760;	Babesia_canis|Bc_CHIPZ_H000046	lipoate-protein ligase	Babesia_bovis|BBOV_I003930	lipoate-protein ligase A, putative	N/A	N/A	N/A	N/A
cluster259	4	Babesia_canis|Bc_CHIPZ_H000135;Babesia_microti|BBM_III07730;Babesia_bovis|BBOV_III006220;Babesia_bigemina|BBBOND_0308390;	Babesia_canis|Bc_CHIPZ_H000135	rna recognition motif-containing protein	Babesia_bovis|BBOV_III006220	RNA recognition motif domaining containing protein	Q00451	36.4 kDa proline-rich protein	N/A	2.1e-11
cluster260	4	Babesia_canis|Bc_CHIPZ_H000056;Babesia_bovis|BBOV_IV006640;Babesia_bigemina|BBBOND_0401550;Babesia_microti|BBM_III03250;	Babesia_canis|Bc_CHIPZ_H000056	conserved plasmodium protein	Babesia_bovis|BBOV_IV006640	hypothetical protein	N/A	N/A	N/A	N/A
cluster261	4	Babesia_canis|Bc_CHIPZ_H000145;Babesia_microti|BBM_III03035;Babesia_bovis|BBOV_III006390;Babesia_bigemina|BBBOND_0307770;	Babesia_canis|Bc_CHIPZ_H000145	60s ribosomal protein l23	Babesia_bovis|BBOV_III006390	ribosomal protein L14p/L23e , putative	P49690	60S ribosomal protein L23	GO:0022625; C:cytosolic large ribosomal subunit; IDA:TAIR; GO:0005730; C:nucleolus; IDA:TAIR; GO:0003735; F:structural constituent of ribosome; IEA:InterPro; GO:0006412; P:translation; IEA:InterPro	3.8e-37
cluster262	4	Babesia_canis|Bc_CHIPZ_H000107;Babesia_microti|BBM_III09315;Babesia_bovis|BBOV_III005980;Babesia_bigemina|BBBOND_0308040;	Babesia_canis|Bc_CHIPZ_H000107	diphthamide synthesis	Babesia_bovis|BBOV_III005980	diphthamide biosynthesis protein 2-related domain containing protein	N/A	N/A	N/A	N/A
cluster263	4	Babesia_canis|Bc_CHIPZ_H000153;Babesia_microti|BBM_II03005;Babesia_bovis|BBOV_III006810;Babesia_bigemina|BBBOND_0307330;	Babesia_canis|Bc_CHIPZ_H000153	cyclin domain cyclin h family protein	Babesia_bovis|BBOV_III006810	hypothetical protein	Q9FJK6	Cyclin-C1-1	GO:0016591; C:DNA-directed RNA polymerase II, holoenzyme; IEA:InterPro; GO:0007049; P:cell cycle; IEA:UniProtKB-KW; GO:0051301; P:cell division; IEA:UniProtKB-KW; GO:0000079; P:regulation of cyclin-dependent protein serine/threonine kinase activity; IEA:InterPro; GO:0006355; P:regulation of transcription, DNA-templated; IEA:InterPro	0.00011
cluster264	4	Babesia_canis|Bc_CHIPZ_H000126;Babesia_microti|BBM_III03020;Babesia_bovis|BBOV_III006610;Babesia_bigemina|BBBOND_0307580;	Babesia_canis|Bc_CHIPZ_H000126	mbp-1 interacting protein-2a family protein	Babesia_bovis|BBOV_III006610	sedlin, N-terminal conserved region family protein	N/A	N/A	N/A	N/A
cluster265	4	Babesia_canis|Bc_CHIPZ_H000007;Babesia_microti|BBM_III04265;Babesia_bovis|BBOV_IV007190;Babesia_bigemina|BBBOND_0401000;	Babesia_canis|Bc_CHIPZ_H000007	dihydrolipoyl dehydrogenase	Babesia_bovis|BBOV_IV007190	dihydrolipoamide dehydrogenase, putative	Q9M5K3	Dihydrolipoyl dehydrogenase 1, mitochondrial	GO:0048046; C:apoplast; IDA:TAIR; GO:0005747; C:mitochondrial respiratory chain complex I; IDA:TAIR; GO:0005739; C:mitochondrion; IDA:TAIR; GO:0005524; F:ATP binding; IDA:TAIR; GO:0050897; F:cobalt ion binding; IDA:TAIR; GO:0005507; F:copper ion binding; IDA:TAIR; GO:0004148; F:dihydrolipoyl dehydrogenase activity; IEA:UniProtKB-EC; GO:0050660; F:flavin adenine dinucleotide binding; IEA:InterPro;…	2.5e-120
cluster266	4	Babesia_canis|Bc_CHIPZ_H000161;Babesia_microti|BBM_III06440;Babesia_bovis|BBOV_III006850;Babesia_bigemina|BBBOND_0307240;	Babesia_canis|Bc_CHIPZ_H000161	glutamate n-acetyltransferase	Babesia_bovis|BBOV_III006850	hypothetical protein	N/A	N/A	N/A	N/A
cluster267	4	Babesia_canis|Bc_CHIPZ_H000041;Babesia_microti|BBM_III03315;Babesia_bovis|BBOV_IV006790;Babesia_bigemina|BBBOND_0401380;	Babesia_canis|Bc_CHIPZ_H000041	chaperonin	Babesia_bovis|BBOV_IV006790	heat shock protein 60, putative	P29197	Chaperonin CPN60, mitochondrial	GO:0005829; C:cytosol; IDA:TAIR; GO:0022626; C:cytosolic ribosome; IDA:TAIR; GO:0005759; C:mitochondrial matrix; IDA:TAIR; GO:0005739; C:mitochondrion; IDA:TAIR; GO:0005774; C:vacuolar membrane; IDA:TAIR; GO:0005524; F:ATP binding; IDA:TAIR; GO:0005507; F:copper ion binding; IDA:TAIR; GO:0007005; P:mitochondrion organization; TAS:TAIR; GO:0042026; P:protein refolding; IEA:InterPro; GO:0046686; P:…	6.8e-102
cluster268	4	Babesia_canis|Bc_CHIPZ_H000063;Babesia_microti|BBM_III02225;Babesia_bovis|BBOV_IV006460;Babesia_bigemina|BBBOND_0401730;	Babesia_canis|Bc_CHIPZ_H000063	ribonucleotide reductase small	Babesia_bovis|BBOV_IV006460	ribonucleoside-diphosphate reductase beta subunit, putative	P50651	Ribonucleoside-diphosphate reductase small chain A	GO:0005829; C:cytosol; IDA:TAIR; GO:0005971; C:ribonucleoside-diphosphate reductase complex; ISS:TAIR; GO:0046872; F:metal ion binding; IEA:UniProtKB-KW; GO:0004748; F:ribonucleoside-diphosphate reductase activity, thioredoxin disulfide as acceptor; IDA:TAIR; GO:0009186; P:deoxyribonucleoside diphosphate metabolic process; IEA:InterPro; GO:0006281; P:DNA repair; TAS:TAIR; GO:0006260; P:DNA replic…	4.5e-28
cluster269	4	Babesia_canis|Bc_CHIPZ_H000067;Babesia_microti|BBM_III07650;Babesia_bovis|BBOV_IV007210;Babesia_bigemina|BBBOND_0400960;	Babesia_canis|Bc_CHIPZ_H000067	succinate dehydrogenase	Babesia_bovis|BBOV_IV007210	succinate dehydrogenase alpha subunit, putative	Q6ZDY8	Succinate dehydrogenase [ubiquinone] flavoprotein subunit, mitochondrial	GO:0005743; C:mitochondrial inner membrane; IEA:UniProtKB-KW; GO:0050660; F:flavin adenine dinucleotide binding; IEA:InterPro; GO:0008177; F:succinate dehydrogenase (ubiquinone) activity; IEA:UniProtKB-EC; GO:0022900; P:electron transport chain; IEA:InterPro; GO:0006099; P:tricarboxylic acid cycle; IEA:UniProtKB-UniPathway	7e-56
cluster270	4	Babesia_canis|Bc_CHIPZ_H000098;Babesia_microti|BBM_III02255;Babesia_bovis|BBOV_III006140;Babesia_bigemina|BBBOND_0308270;	Babesia_canis|Bc_CHIPZ_H000098	zinc c3hc4 type (ring finger) protein	Babesia_bovis|BBOV_III006140	conserved hypothetical protein	N/A	N/A	N/A	N/A
cluster271	4	Babesia_canis|Bc_CHIPZ_H000100;Babesia_microti|BBM_III02270;Babesia_bovis|BBOV_III006110;Babesia_bigemina|BBBOND_0308240;	Babesia_canis|Bc_CHIPZ_H000100	mrna capping enzyme	Babesia_bovis|BBOV_III006110	mRNA capping enzyme, C-terminal domain containing protein	N/A	N/A	N/A	N/A
cluster272	4	Babesia_canis|Bc_CHIPZ_H000144;Babesia_microti|BBM_III03125;Babesia_bovis|BBOV_III005890;Babesia_bigemina|BBBOND_0307950;	Babesia_canis|Bc_CHIPZ_H000144	eukaryotic translation initiation factor 6	Babesia_bovis|BBOV_III005890	translation initiation factor eIF-6 family protein	A4RSQ6	Eukaryotic translation initiation factor 6 {ECO:0000255|HAMAP-Rule:MF_03132}	GO:0005737; C:cytoplasm; IEA:UniProtKB-HAMAP; GO:0005730; C:nucleolus; IEA:UniProtKB-HAMAP; GO:0043023; F:ribosomal large subunit binding; IEA:UniProtKB-HAMAP; GO:0043022; F:ribosome binding; IEA:InterPro; GO:0003743; F:translation initiation factor activity; IEA:UniProtKB-HAMAP; GO:0042256; P:mature ribosome assembly; IEA:UniProtKB-HAMAP; GO:0042273; P:ribosomal large subunit biogenesis; IEA:Uni…	1.4e-47
cluster273	4	Babesia_canis|Bc_CHIPZ_H000147;Babesia_microti|BBM_III06400;Babesia_bovis|BBOV_III006990;Babesia_bigemina|BBBOND_0307090;	Babesia_canis|Bc_CHIPZ_H000147	kelch repeat-containing protein	Babesia_bovis|BBOV_III006990	kelch repeat containing protein	Q93XW5	Nitrile-specifier protein 5	GO:0005829; C:cytosol; IDA:TAIR; GO:0019762; P:glucosinolate catabolic process; IDA:TAIR; GO:0080028; P:nitrile biosynthetic process; IDA:TAIR	0.00038
cluster274	4	Babesia_canis|Bc_CHIPZ_H000150;Babesia_microti|BBM_III06435;Babesia_bovis|BBOV_III007060;Babesia_bigemina|BBBOND_0307150;	Babesia_canis|Bc_CHIPZ_H000150	rap	Babesia_bovis|BBOV_III007060	membrane protein, putative	N/A	N/A	N/A	N/A
cluster275	4	Babesia_canis|Bc_CHIPZ_H000043;Babesia_microti|BBM_III03195;Babesia_bovis|BBOV_IV006520;Babesia_bigemina|BBBOND_0401670;	Babesia_canis|Bc_CHIPZ_H000043	clustered-asparagine-rich protein	Babesia_bovis|BBOV_IV006520	RNA binding motif containing protein	O04425	Flowering time control protein FCA	GO:0005634; C:nucleus; IEA:UniProtKB-KW; GO:0000166; F:nucleotide binding; IEA:InterPro; GO:0003723; F:RNA binding; IEA:UniProtKB-KW; GO:0030154; P:cell differentiation; IEA:UniProtKB-KW; GO:0009908; P:flower development; IEA:UniProtKB-KW	0.00012
cluster276	4	Babesia_canis|Bc_CHIPZ_H000074;Babesia_microti|BBM_I01180;Babesia_bovis|BBOV_IV007070;Babesia_bigemina|BBBOND_0401110;	Babesia_canis|Bc_CHIPZ_H000074	u2 small nuclear ribonucleoprotein auxiliary factor	Babesia_bovis|BBOV_IV007070	conserved hypothetical protein	Q9ZR40	Splicing factor U2af large subunit B	GO:0005634; C:nucleus; IEA:UniProtKB-KW; GO:0000166; F:nucleotide binding; IEA:InterPro; GO:0003723; F:RNA binding; IEA:UniProtKB-KW; GO:0006397; P:mRNA processing; IEA:UniProtKB-KW; GO:0008380; P:RNA splicing; IEA:UniProtKB-KW	1e-42
cluster277	4	Babesia_canis|Bc_CHIPZ_H000157;Babesia_microti|BBM_III07765;Babesia_bovis|BBOV_III006280;Babesia_bigemina|BBBOND_0308510;	Babesia_canis|Bc_CHIPZ_H000157	dual specificity protein phosphatase 12-like	Babesia_bovis|BBOV_III006280	dual specificity phosphatase, catalytic domain containing protein	Q9ZR37	Dual specificity protein phosphatase 1	GO:0005737; C:cytoplasm; IEA:UniProtKB-KW; GO:0005634; C:nucleus; IEA:UniProtKB-KW; GO:0004725; F:protein tyrosine phosphatase activity; IEA:UniProtKB-EC; GO:0008138; F:protein tyrosine/serine/threonine phosphatase activity; IDA:UniProtKB	1.5e-05
cluster278	4	Babesia_canis|Bc_CHIPZ_H000032;Babesia_microti|BBM_III03270;Babesia_bovis|BBOV_IV006710;Babesia_bigemina|BBBOND_0401490;	Babesia_canis|Bc_CHIPZ_H000032	pppde	Babesia_bovis|BBOV_IV006710	DnaJ domain containing protein	Q9FH28	Chaperone protein dnaJ 49	GO:0016021; C:integral component of membrane; IEA:UniProtKB-KW	2.2e-09
cluster279	4	Babesia_canis|Bc_CHIPZ_H000114;Babesia_microti|BBM_III03040;Babesia_bovis|BBOV_III006400;Babesia_bigemina|BBBOND_0307760;	Babesia_canis|Bc_CHIPZ_H000114	glutaminyl-trna synthetase	Babesia_bovis|BBOV_III006400	glutaminyl-tRNA synthetase family protein	P52780	Glutamine--tRNA ligase	GO:0005737; C:cytoplasm; IEA:InterPro; GO:0005524; F:ATP binding; IEA:UniProtKB-KW; GO:0004819; F:glutamine-tRNA ligase activity; IEA:UniProtKB-EC; GO:0006425; P:glutaminyl-tRNA aminoacylation; IEA:InterPro	2.3e-34
cluster280	4	Babesia_canis|Bc_CHIPZ_H000119;Babesia_microti|BBM_III02905;Babesia_bovis|BBOV_III006830;Babesia_bigemina|BBBOND_0307300;	Babesia_canis|Bc_CHIPZ_H000119	ccr4-associated factor family protein	Babesia_bovis|BBOV_III006830	CAF1 family ribonuclease containing protein	Q9SAI2	Probable CCR4-associated factor 1 homolog 6	GO:0005737; C:cytoplasm; IEA:UniProtKB-KW; GO:0005634; C:nucleus; IEA:UniProtKB-KW; GO:0046872; F:metal ion binding; IEA:UniProtKB-KW; GO:0004535; F:poly(A)-specific ribonuclease activity; IEA:UniProtKB-EC; GO:0003723; F:RNA binding; IEA:UniProtKB-KW; GO:0006355; P:regulation of transcription, DNA-templated; IEA:UniProtKB-KW; GO:0006351; P:transcription, DNA-templated; IEA:UniProtKB-KW	2.8e-61
cluster281	4	Babesia_canis|Bc_CHIPZ_H000185;Babesia_microti|BBM_III02925;Babesia_bovis|BBOV_III006780;Babesia_bigemina|BBBOND_0307400;	Babesia_canis|Bc_CHIPZ_H000185	small gtp-binding	Babesia_bovis|BBOV_III006780	small GTP-binding protein, putative	P29687	Ras-related protein Rab5	GO:0005886; C:plasma membrane; IEA:UniProtKB-KW; GO:0005525; F:GTP binding; IEA:UniProtKB-KW; GO:0015031; P:protein transport; IEA:UniProtKB-KW; GO:0007264; P:small GTPase mediated signal transduction; IEA:InterPro	4.5e-31
cluster282	4	Babesia_canis|Bc_CHIPZ_H000122;Babesia_microti|BBM_III02965;Babesia_bovis|BBOV_III006740;Babesia_bigemina|BBBOND_0307440;	Babesia_canis|Bc_CHIPZ_H000122	phosphatidylinositol 3- and 4-kinase	Babesia_bovis|BBOV_III006740	phosphatidylinositol 3- and 4-kinase family protein	Q9SI52	Phosphatidylinositol 4-kinase gamma 7	GO:0004430; F:1-phosphatidylinositol 4-kinase activity; IDA:TAIR; GO:0046854; P:phosphatidylinositol phosphorylation; IDA:TAIR; GO:0046777; P:protein autophosphorylation; IDA:UniProtKB	1.2e-46
cluster283	4	Babesia_canis|Bc_CHIPZ_H000196;Babesia_microti|BBM_III03070;Babesia_bovis|BBOV_III006560;Babesia_bigemina|BBBOND_0307640;	Babesia_canis|Bc_CHIPZ_H000196	---NA---	Babesia_bovis|BBOV_III006560	ribosomal protein L15, putative	Q9LR33	60S ribosomal protein L27a-2	GO:0022625; C:cytosolic large ribosomal subunit; IDA:TAIR; GO:0022626; C:cytosolic ribosome; IDA:TAIR; GO:0005730; C:nucleolus; IDA:TAIR; GO:0009506; C:plasmodesma; IDA:TAIR; GO:0003735; F:structural constituent of ribosome; IEA:InterPro; GO:0009908; P:flower development; IMP:TAIR; GO:0010229; P:inflorescence development; IMP:TAIR; GO:0009791; P:post-embryonic development; IMP:TAIR; GO:0006412; P…	7.2e-19
cluster284	4	Babesia_canis|Bc_CHIPZ_H000118;Babesia_microti|BBM_III02880;Babesia_bovis|BBOV_III006870;Babesia_bigemina|BBBOND_0307220;	Babesia_canis|Bc_CHIPZ_H000118	mitochondrial carrier protein	Babesia_bovis|BBOV_III006870	mitochondrial carrier protein, putative	N/A	N/A	N/A	N/A
cluster285	4	Babesia_canis|Bc_CHIPZ_H000195;Babesia_bovis|BBOV_III006580;Babesia_bigemina|BBBOND_0307620;Babesia_microti|BBM_III03080;	Babesia_canis|Bc_CHIPZ_H000195	rap domain protein	Babesia_bovis|BBOV_III006580	conserved hypothetical protein	N/A	N/A	N/A	N/A
cluster286	4	Babesia_canis|Bc_CHIPZ_H000163;Babesia_microti|BBM_III02910;Babesia_bovis|BBOV_III006820;Babesia_bigemina|BBBOND_0307320;	Babesia_canis|Bc_CHIPZ_H000163	adenylosuccinate lyase	Babesia_bovis|BBOV_III006820	hypothetical protein	N/A	N/A	N/A	N/A
cluster287	4	Babesia_canis|Bc_CHIPZ_H000120;Babesia_microti|BBM_III02920;Babesia_bovis|BBOV_III006790;Babesia_bigemina|BBBOND_0307390;	Babesia_canis|Bc_CHIPZ_H000120	hypothetical protein, conserved	Babesia_bovis|BBOV_III006790	hypothetical protein	N/A	N/A	N/A	N/A
cluster288	4	Babesia_canis|Bc_CHIPZ_H000047;Babesia_bovis|BBOV_I003950;Babesia_bigemina|BBBOND_0401770;Babesia_microti|BBM_III02200;	Babesia_canis|Bc_CHIPZ_H000047	regulator of chromosome	Babesia_bovis|BBOV_I003950	hypothetical protein	N/A	N/A	N/A	N/A
cluster289	4	Babesia_canis|Bc_CHIPZ_H000207;Babesia_bovis|BBOV_III006200;Babesia_bigemina|BBBOND_0308360;Babesia_microti|BBM_III02285;	Babesia_canis|Bc_CHIPZ_H000207	dnaj hsp40 domain containing	Babesia_bovis|BBOV_III006200	hypothetical protein	N/A	N/A	N/A	N/A
cluster290	4	Babesia_canis|Bc_CHIPZ_H000038;Babesia_microti|BBM_I01165;Babesia_bovis|BBOV_IV007050;Babesia_bigemina|BBBOND_0401130;	Babesia_canis|Bc_CHIPZ_H000038	chromatin assembly factor 1 subunit b	Babesia_bovis|BBOV_IV007050	chromatin assembly factor 1 subunit B, putative	Q9SXY1	Chromatin assembly factor 1 subunit FAS2	GO:0033186; C:CAF-1 complex; IPI:TAIR; GO:0005634; C:nucleus; IEA:UniProtKB-KW; GO:0008283; P:cell proliferation; IMP:TAIR; GO:0006310; P:DNA recombination; IMP:TAIR; GO:0000724; P:double-strand break repair via homologous recombination; IMP:TAIR; GO:0031507; P:heterochromatin assembly; IMP:TAIR; GO:0048366; P:leaf development; IMP:TAIR; GO:0009933; P:meristem structural organization; IMP:TAIR; G…	6.1e-22
cluster291	4	Babesia_canis|Bc_CHIPZ_H000175;Babesia_microti|BBM_III09320;Babesia_bovis|BBOV_III005990;Babesia_bigemina|BBBOND_0308050;	Babesia_canis|Bc_CHIPZ_H000175	hypothetical protein, conserved	Babesia_bovis|BBOV_III005990	hypothetical protein	O04658	Probable nucleolar protein 5-1	GO:0005730; C:nucleolus; IDA:TAIR; GO:0009506; C:plasmodesma; IDA:TAIR; GO:0042254; P:ribosome biogenesis; IEA:UniProtKB-KW	0.00074
cluster292	4	Babesia_canis|Bc_CHIPZ_H000233;Babesia_bovis|BBOV_IV010950;Babesia_bigemina|BBBOND_0108700;Babesia_microti|BBM_III03670;	Babesia_canis|Bc_CHIPZ_H000233	tyrosyl-trna synthetase	Babesia_bovis|BBOV_IV010950	tyrosyl-tRNA synthetase, putative	N/A	N/A	N/A	N/A
cluster293	4	Babesia_canis|Bc_CHIPZ_H000018;Babesia_microti|BBM_III07585;Babesia_bovis|BBOV_IV007240;Babesia_bigemina|BBBOND_0400920;	Babesia_canis|Bc_CHIPZ_H000018	seryl-trna synthetase	Babesia_bovis|BBOV_IV007240	seryl-tRNA synthetase, putative	O81983	Serine--tRNA ligase	GO:0005737; C:cytoplasm; IEA:InterPro; GO:0005524; F:ATP binding; IEA:UniProtKB-KW; GO:0004828; F:serine-tRNA ligase activity; IEA:UniProtKB-EC; GO:0097056; P:selenocysteinyl-tRNA(Sec) biosynthetic process; IEA:UniProtKB-UniPathway; GO:0006434; P:seryl-tRNA aminoacylation; IEA:InterPro	4.4e-64
cluster294	4	Babesia_canis|Bc_CHIPZ_H000231;Babesia_microti|BBM_III03530;Babesia_bovis|BBOV_IV010700;Babesia_bigemina|BBBOND_0108410;	Babesia_canis|Bc_CHIPZ_H000231	ubiquitin conjugating	Babesia_bovis|BBOV_IV010700	ubiquitin-conjugating enzyme, putative	Q9FI61	Ubiquitin-conjugating enzyme E2 27	GO:0016881; F:acid-amino acid ligase activity; IEA:InterPro; GO:0005524; F:ATP binding; IEA:UniProtKB-KW; GO:0016567; P:protein ubiquitination; IEA:UniProtKB-UniPathway	1.9e-22
cluster295	4	Babesia_canis|Bc_CHIPZ_H000178;Babesia_microti|BBM_III03115;Babesia_bovis|BBOV_III005900;Babesia_bigemina|BBBOND_0307960;	Babesia_canis|Bc_CHIPZ_H000178	endonuclease iv apn	Babesia_bovis|BBOV_III005900	apurinic endonuclease (APN1) family protein	N/A	N/A	N/A	N/A
cluster296	4	Babesia_canis|Bc_CHIPZ_H000136;Babesia_microti|BBM_III03160;Babesia_bovis|BBOV_III006210;Babesia_bigemina|BBBOND_0308380;	Babesia_canis|Bc_CHIPZ_H000136	fanconi anemia group j protein homolog	Babesia_bovis|BBOV_III006210	hypothetical protein	N/A	N/A	N/A	N/A
cluster297	4	Babesia_canis|Bc_CHIPZ_H000101;Babesia_microti|BBM_III03170;Babesia_bovis|BBOV_III006100;Babesia_bigemina|BBBOND_0308230;	Babesia_canis|Bc_CHIPZ_H000101	protein disulfide-isomerase	Babesia_bovis|BBOV_III006100	conserved hypothetical protein	N/A	N/A	N/A	N/A
cluster298	4	Babesia_canis|Bc_CHIPZ_H000260;Babesia_microti|BBM_III01215;Babesia_bovis|BBOV_IV002930;Babesia_bigemina|BBBOND_0111260;	Babesia_canis|Bc_CHIPZ_H000260	adenylate kinase	Babesia_bovis|BBOV_IV002930	adenylate kinase 2	O82514	Adenylate kinase 4	GO:0005739; C:mitochondrion; IDA:TAIR; GO:0005774; C:vacuolar membrane; IDA:TAIR; GO:0004017; F:adenylate kinase activity; IEA:UniProtKB-EC; GO:0005524; F:ATP binding; IEA:UniProtKB-KW; GO:0005507; F:copper ion binding; IDA:TAIR; GO:0046686; P:response to cadmium ion; IEP:TAIR	5.1e-51
cluster299	4	Babesia_canis|Bc_CHIPZ_H000254;Babesia_microti|BBM_III03740;Babesia_bovis|BBOV_IV011130;Babesia_bigemina|BBBOND_0108900;	Babesia_canis|Bc_CHIPZ_H000254	transcriptional coactivator	Babesia_bovis|BBOV_IV011130	ADA2-like protein, putative	Q9ATB4	Transcriptional adapter ADA2b	GO:0005634; C:nucleus; IDA:TAIR; GO:0003682; F:chromatin binding; IEA:InterPro; GO:0003677; F:DNA binding; IEA:UniProtKB-KW; GO:0003713; F:transcription coactivator activity; IDA:TAIR; GO:0008270; F:zinc ion binding; IEA:InterPro; GO:0009631; P:cold acclimation; IMP:TAIR; GO:0042127; P:regulation of cell proliferation; IMP:TAIR; GO:0006355; P:regulation of transcription, DNA-templated; IEA:UniPro…	1.9e-16
cluster300	4	Babesia_canis|Bc_CHIPZ_H000268;Babesia_microti|BBM_I01695;Babesia_bovis|BBOV_IV011170;Babesia_bigemina|BBBOND_0109140;	Babesia_canis|Bc_CHIPZ_H000268	thioredoxin-like protein 4a	Babesia_bovis|BBOV_IV011170	dim1 protein-like protein, putative	Q9FE62	Thioredoxin-like protein YLS8	GO:0005737; C:cytoplasm; IDA:TAIR; GO:0005634; C:nucleus; IDA:TAIR; GO:0005681; C:spliceosomal complex; IEA:InterPro; GO:0007067; P:mitotic nuclear division; IEA:InterPro	6.6e-07
cluster301	4	Babesia_canis|Bc_CHIPZ_H000130;Babesia_microti|BBM_III07805;Babesia_bovis|BBOV_III005680;Babesia_bigemina|BBBOND_0308740;	Babesia_canis|Bc_CHIPZ_H000130	hypothetical protein, conserved	Babesia_bovis|BBOV_III005680	hypothetical protein	N/A	N/A	N/A	N/A
cluster302	4	Babesia_canis|Bc_CHIPZ_H000259;Babesia_microti|BBM_III01190;Babesia_bovis|BBOV_IV002910;Babesia_bigemina|BBBOND_0111280;	Babesia_canis|Bc_CHIPZ_H000259	rab 5	Babesia_bovis|BBOV_IV002910	Ras-related protein Rab-5	Q9SN68	Ras-related protein RABF2b	GO:0005769; C:early endosome; IDA:UniProtKB; GO:0005783; C:endoplasmic reticulum; IDA:TAIR; GO:0005768; C:endosome; IDA:TAIR; GO:0005886; C:plasma membrane; IDA:TAIR; GO:0005773; C:vacuole; IEA:UniProtKB-KW; GO:0005525; F:GTP binding; IDA:UniProtKB; GO:0006897; P:endocytosis; IEA:UniProtKB-KW; GO:0015031; P:protein transport; IEA:InterPro; GO:0007264; P:small GTPase mediated signal transduction; …	1.5e-43
cluster303	4	Babesia_canis|Bc_CHIPZ_H000271;Babesia_microti|BBM_III01210;Babesia_bovis|BBOV_IV002920;Babesia_bigemina|BBBOND_0111270;	Babesia_canis|Bc_CHIPZ_H000271	diphthine synthase	Babesia_bovis|BBOV_IV002920	diphthine synthase	O81769	Probable diphthine synthase	GO:0004164; F:diphthine synthase activity; IEA:UniProtKB-EC; GO:0017183; P:peptidyl-diphthamide biosynthetic process from peptidyl-histidine; IEA:UniProtKB-UniPathway	1.9e-05
cluster304	4	Babesia_canis|Bc_CHIPZ_H000036;Babesia_microti|BBM_III02195;Babesia_bovis|BBOV_I003960;Babesia_bigemina|BBBOND_0401780;	Babesia_canis|Bc_CHIPZ_H000036	hypothetical protein	Babesia_bovis|BBOV_I003960	conserved hypothetical protein	N/A	N/A	N/A	N/A
cluster305	4	Babesia_canis|Bc_CHIPZ_H000262;Babesia_microti|BBM_III03645;Babesia_bovis|BBOV_IV010920;Babesia_bigemina|BBBOND_0108660;	Babesia_canis|Bc_CHIPZ_H000262	gtp-binding nuclear protein ran	Babesia_bovis|BBOV_IV010920	GTP-binding nuclear protein Ran	A2Y7R5	GTP-binding nuclear protein Ran-2	GO:0005634; C:nucleus; IEA:UniProtKB-KW; GO:0005525; F:GTP binding; IEA:UniProtKB-KW; GO:0003924; F:GTPase activity; IEA:InterPro; GO:0006886; P:intracellular protein transport; IEA:InterPro; GO:0006913; P:nucleocytoplasmic transport; IEA:InterPro; GO:0007264; P:small GTPase mediated signal transduction; IEA:InterPro	4.8e-78
cluster306	4	Babesia_canis|Bc_CHIPZ_H000267;Babesia_bovis|BBOV_IV011220;Babesia_bigemina|BBBOND_0109190;Babesia_microti|BBM_III01165;	Babesia_canis|Bc_CHIPZ_H000267	ligand-effect modulator 3 domain containing protein	Babesia_bovis|BBOV_IV011220	hypothetical protein	N/A	N/A	N/A	N/A
cluster307	4	Babesia_canis|Bc_CHIPZ_H000270;Babesia_bovis|BBOV_IV002880;Babesia_bigemina|BBBOND_0210470;Babesia_microti|BBM_III01205;	Babesia_canis|Bc_CHIPZ_H000270	rna methylase	Babesia_bovis|BBOV_IV002880	RNA methylase, putative	N/A	N/A	N/A	N/A
cluster308	4	Babesia_canis|Bc_CHIPZ_H000277;Babesia_microti|BBM_III01200;Babesia_bovis|BBOV_IV002890;Babesia_bigemina|BBBOND_0210460;	Babesia_canis|Bc_CHIPZ_H000277	hypothetical protein	Babesia_bovis|BBOV_IV002890	hypothetical protein	N/A	N/A	N/A	N/A
cluster309	4	Babesia_canis|Bc_CHIPZ_H000283;Babesia_microti|BBM_III03540;Babesia_bovis|BBOV_IV010720;Babesia_bigemina|BBBOND_0108430;	Babesia_canis|Bc_CHIPZ_H000283	tumor susceptibility gene 101 isoform x1	Babesia_bovis|BBOV_IV010720	hypothetical protein	Q9FFY6	Protein ELC-like	GO:0000813; C:ESCRT I complex; ISS:TAIR; GO:0006464; P:cellular protein modification process; IEA:InterPro; GO:0015031; P:protein transport; IEA:UniProtKB-KW	5.5e-07
cluster310	4	Babesia_canis|Bc_CHIPZ_H000274;Babesia_microti|BBM_III03605;Babesia_bovis|BBOV_IV010840;Babesia_bigemina|BBBOND_0108580;	Babesia_canis|Bc_CHIPZ_H000274	nucleolar protein	Babesia_bovis|BBOV_IV010840	nucleolar protein Nop56, putative	Q9MAB3	Probable nucleolar protein 5-2	GO:0016020; C:membrane; IDA:TAIR; GO:0005730; C:nucleolus; IDA:TAIR; GO:0042254; P:ribosome biogenesis; IEA:UniProtKB-KW	1.8e-68
cluster311	4	Babesia_canis|Bc_CHIPZ_H000021;Babesia_microti|BBM_III04260;Babesia_bovis|BBOV_IV006920;Babesia_bigemina|BBBOND_0401240;	Babesia_canis|Bc_CHIPZ_H000021	pre-mrna-processing factor	Babesia_bovis|BBOV_IV006920	WD domain, G-beta repeat containing protein	Q9AV81	Pre-mRNA-processing factor 19 {ECO:0000305}	GO:0016874; F:ligase activity; IEA:UniProtKB-KW; GO:0004842; F:ubiquitin-protein transferase activity; IDA:UniProtKB; GO:0016567; P:protein ubiquitination; IDA:UniProtKB	1.7e-61
cluster312	4	Babesia_canis|Bc_CHIPZ_H000172;Babesia_microti|BBM_III02310;Babesia_bovis|BBOV_III008000;Babesia_bigemina|BBBOND_0308200;	Babesia_canis|Bc_CHIPZ_H000172	pelota	Babesia_bovis|BBOV_III008000	eRF1 domain 3 family protein	Q9ZT87	Protein PELOTA 1	GO:0005737; C:cytoplasm; IEA:UniProtKB-KW; GO:0005634; C:nucleus; IEA:UniProtKB-KW; GO:0004519; F:endonuclease activity; IEA:UniProtKB-KW; GO:0046872; F:metal ion binding; IEA:UniProtKB-KW; GO:0070966; P:nuclear-transcribed mRNA catabolic process, no-go decay; IEA:InterPro; GO:0070481; P:nuclear-transcribed mRNA catabolic process, non-stop decay; IEA:InterPro; GO:0071025; P:RNA surveillance; IEA:…	4.5e-10
cluster313	4	Babesia_canis|Bc_CHIPZ_H000291;Babesia_microti|BBM_III03545;Babesia_bovis|BBOV_IV010730;Babesia_bigemina|BBBOND_0108440;	Babesia_canis|Bc_CHIPZ_H000291	glutaredoxin	Babesia_bovis|BBOV_IV010730	hypothetical protein	Q0IWL9	Monothiol glutaredoxin-S11	GO:0005737; C:cytoplasm; IEA:UniProtKB-KW; GO:0051537; F:2 iron, 2 sulfur cluster binding; IEA:UniProtKB-KW; GO:0009055; F:electron carrier activity; IEA:InterPro; GO:0046872; F:metal ion binding; IEA:UniProtKB-KW; GO:0015035; F:protein disulfide oxidoreductase activity; IEA:InterPro; GO:0045454; P:cell redox homeostasis; IEA:InterPro	2.1e-16
cluster314	4	Babesia_canis|Bc_CHIPZ_H000294;Babesia_bovis|BBOV_IV011150;Babesia_bigemina|BBBOND_0109030;Babesia_microti|BBM_III01135;	Babesia_canis|Bc_CHIPZ_H000294	rna polymerase rpc34 subunit containing protein	Babesia_bovis|BBOV_IV011150	RNA polymerase rpc34 subunit containing protein	N/A	N/A	N/A	N/A
cluster315	4	Babesia_canis|Bc_CHIPZ_H000123;Babesia_microti|BBM_III02980;Babesia_bovis|BBOV_III006690;Babesia_bigemina|BBBOND_0307500;	Babesia_canis|Bc_CHIPZ_H000123	adapter-like protein complex 1 beta 1 subunit	Babesia_bovis|BBOV_III006690	adaptin N terminal domain containing protein	Q9SUS3	Beta-adaptin-like protein B	GO:0030131; C:clathrin adaptor complex; IEA:InterPro; GO:0031410; C:cytoplasmic vesicle; IEA:UniProtKB-KW; GO:0005794; C:Golgi apparatus; IEA:UniProtKB-KW; GO:0008565; F:protein transporter activity; IEA:InterPro; GO:0006886; P:intracellular protein transport; IEA:InterPro; GO:0016192; P:vesicle-mediated transport; IEA:InterPro	4.6e-139
cluster316	4	Babesia_canis|Bc_CHIPZ_H000285;Babesia_microti|BBM_III03725;Babesia_bovis|BBOV_IV011070;Babesia_bigemina|BBBOND_0108810;	Babesia_canis|Bc_CHIPZ_H000285	phosphoinositide phospholipase partial	Babesia_bovis|BBOV_IV011070	phospholipase C gamma 1, putative	Q56W08	Phosphoinositide phospholipase C 3	GO:0005886; C:plasma membrane; IEA:UniProtKB-KW; GO:0005509; F:calcium ion binding; IEA:InterPro; GO:0004435; F:phosphatidylinositol phospholipase C activity; IEA:UniProtKB-EC; GO:0004871; F:signal transducer activity; IEA:UniProtKB-KW; GO:0035556; P:intracellular signal transduction; IEA:InterPro; GO:0016042; P:lipid catabolic process; IEA:UniProtKB-KW	7.6e-09
cluster317	4	Babesia_canis|Bc_CHIPZ_H000275;Babesia_microti|BBM_III03640;Babesia_bovis|BBOV_IV010910;Babesia_bigemina|BBBOND_0108650;	Babesia_canis|Bc_CHIPZ_H000275	dna mismatch repair protein	Babesia_bovis|BBOV_IV010910	DNA mismatch repair protein, putative	Q9ZRV4	DNA mismatch repair protein MLH1	GO:0005712; C:chiasma; IBA:RefGenome; GO:0032389; C:MutLalpha complex; IBA:RefGenome; GO:0032390; C:MutLbeta complex; IBA:RefGenome; GO:0000790; C:nuclear chromatin; IDA:TAIR; GO:0000795; C:synaptonemal complex; IBA:RefGenome; GO:0005524; F:ATP binding; IEA:InterPro; GO:0016887; F:ATPase activity; IBA:RefGenome; GO:0030983; F:mismatched DNA binding; IBA:RefGenome; GO:0006200; P:ATP catabolic proc…	6.8e-17
cluster318	4	Babesia_canis|Bc_CHIPZ_H000301;Babesia_microti|BBM_III01170;Babesia_bovis|BBOV_IV011210;Babesia_bigemina|BBBOND_0109180;	Babesia_canis|Bc_CHIPZ_H000301	erythrocyte membrane related protein	Babesia_bovis|BBOV_IV011210	hypothetical protein	N/A	N/A	N/A	N/A
cluster319	4	Babesia_canis|Bc_CHIPZ_H000308;Babesia_microti|BBM_III01195;Babesia_bovis|BBOV_IV002900;Babesia_bigemina|BBBOND_0111290;	Babesia_canis|Bc_CHIPZ_H000308	elongation factor	Babesia_bovis|BBOV_IV002900	elongation factor P, putative	N/A	N/A	N/A	N/A
cluster320	4	Babesia_canis|Bc_CHIPZ_H000309;Babesia_microti|BBM_III03590;Babesia_bovis|BBOV_IV010800;Babesia_bigemina|BBBOND_0108550;	Babesia_canis|Bc_CHIPZ_H000309	conserved hypothetical protein	Babesia_bovis|BBOV_IV010800	membrane protein, putative	N/A	N/A	N/A	N/A
cluster321	4	Babesia_canis|Bc_CHIPZ_H000009;Babesia_microti|BBM_III03300;Babesia_bovis|BBOV_IV006760;Babesia_bigemina|BBBOND_0401430;	Babesia_canis|Bc_CHIPZ_H000009	methionine aminopeptidase	Babesia_bovis|BBOV_IV006760	methionine aminopeptidase, putative	Q9SLN5	Methionine aminopeptidase 1A {ECO:0000255|HAMAP-Rule:MF_03174}	GO:0005737; C:cytoplasm; IDA:TAIR; GO:0005829; C:cytosol; IDA:TAIR; GO:0022626; C:cytosolic ribosome; IEA:UniProtKB-HAMAP; GO:0046872; F:metal ion binding; IEA:UniProtKB-HAMAP; GO:0070006; F:metalloaminopeptidase activity; IEA:UniProtKB-HAMAP; GO:0031365; P:N-terminal protein amino acid modification; TAS:TAIR; GO:0070084; P:protein initiator methionine removal; IEA:UniProtKB-HAMAP; GO:0016485; P:…	7.1e-79
cluster322	4	Babesia_canis|Bc_CHIPZ_H000330;Babesia_microti|BBM_III08100;Babesia_bovis|BBOV_III011270;Babesia_bigemina|BBBOND_0100960;	Babesia_canis|Bc_CHIPZ_H000330	asparaginyl-trna synthetase	Babesia_bovis|BBOV_III011270	asparaginyl-tRNA synthetase family protein	Q9SSK1	Asparagine--tRNA ligase, cytoplasmic 3	GO:0005829; C:cytosol; IDA:TAIR; GO:0004816; F:asparagine-tRNA ligase activity; IEA:UniProtKB-EC; GO:0005524; F:ATP binding; IEA:UniProtKB-KW; GO:0003676; F:nucleic acid binding; IEA:InterPro; GO:0006421; P:asparaginyl-tRNA aminoacylation; IEA:InterPro	2.8e-36
cluster323	4	Babesia_canis|Bc_CHIPZ_H000335;Babesia_microti|BBM_I02050;Babesia_bovis|BBOV_III010870;Babesia_bigemina|BBBOND_0101130;	Babesia_canis|Bc_CHIPZ_H000335	myristoyl- :protein n- n-terminal domain containing protein	Babesia_bovis|BBOV_III010870	myristoyl-CoA:protein N-myristoyltransferase, N-terminal domain containing protein	Q9LTR9	Glycylpeptide N-tetradecanoyltransferase 1	GO:0005829; C:cytosol; IDA:TAIR; GO:0005840; C:ribosome; IDA:TAIR; GO:0004379; F:glycylpeptide N-tetradecanoyltransferase activity; IDA:TAIR; GO:0019107; F:myristoyltransferase activity; IDA:TAIR; GO:0010064; P:embryonic shoot morphogenesis; IMP:TAIR; GO:0040007; P:growth; IMP:TAIR; GO:0006499; P:N-terminal protein myristoylation; IDA:TAIR	2e-27
cluster324	4	Babesia_canis|Bc_CHIPZ_H000337;Babesia_microti|BBM_I02075;Babesia_bovis|BBOV_III010840;Babesia_bigemina|BBBOND_0101170;	Babesia_canis|Bc_CHIPZ_H000337	inorganic pyrophosphatase	Babesia_bovis|BBOV_III010840	inorganic pyrophosphatase family protein	Q9LXC9	Soluble inorganic pyrophosphatase 1, chloroplastic	GO:0009507; C:chloroplast; IDA:TAIR; GO:0009941; C:chloroplast envelope; IDA:TAIR; GO:0009570; C:chloroplast stroma; IDA:TAIR; GO:0009536; C:plastid; IDA:TAIR; GO:0009579; C:thylakoid; IDA:TAIR; GO:0004427; F:inorganic diphosphatase activity; IDA:UniProtKB; GO:0000287; F:magnesium ion binding; IEA:InterPro; GO:0042742; P:defense response to bacterium; IEP:TAIR; GO:0006796; P:phosphate-containing …	3.1e-40
cluster325	4	Babesia_canis|Bc_CHIPZ_H000341;Babesia_microti|BBM_I00170;Babesia_bovis|BBOV_III011210;Babesia_bigemina|BBBOND_0100900;	Babesia_canis|Bc_CHIPZ_H000341	dolichol-phosphate-mannose synthase family protein	Babesia_bovis|BBOV_III011210	glycosyl transferase, group 2 family protein	N/A	N/A	N/A	N/A
cluster326	4	Babesia_canis|Bc_CHIPZ_H000039;Babesia_microti|BBM_III04240;Babesia_bovis|BBOV_IV006970;Babesia_bigemina|BBBOND_0401200;	Babesia_canis|Bc_CHIPZ_H000039	chaperonin-containing t-complex protein partial	Babesia_bovis|BBOV_IV006970	T-complex protein 1 eta subunit, putative	P28769	T-complex protein 1 subunit alpha	GO:0005829; C:cytosol; IDA:TAIR; GO:0005524; F:ATP binding; IEA:UniProtKB-KW; GO:0006457; P:protein folding; IEA:InterPro	5.6e-87
cluster327	4	Babesia_canis|Bc_CHIPZ_H000349;Babesia_microti|BBM_I02025;Babesia_bovis|BBOV_III010930;Babesia_bigemina|BBBOND_0101070;	Babesia_canis|Bc_CHIPZ_H000349	nuclear transport factor 2	Babesia_bovis|BBOV_III010930	nuclear transport factor domain containing protein	N/A	N/A	N/A	N/A
cluster328	4	Babesia_canis|Bc_CHIPZ_H000345;Babesia_microti|BBM_III07065;Babesia_bovis|BBOV_III011010;Babesia_bigemina|BBBOND_0101000;	Babesia_canis|Bc_CHIPZ_H000345	prolyl-trna synthetase	Babesia_bovis|BBOV_III011010	tRNA synthetase class II core domain containing protein	N/A	N/A	N/A	N/A
cluster329	4	Babesia_canis|Bc_CHIPZ_H000359;Babesia_microti|BBM_I00160;Babesia_bovis|BBOV_III011230;Babesia_bigemina|BBBOND_0100920;	Babesia_canis|Bc_CHIPZ_H000359	hypothetical protein, conserved	Babesia_bovis|BBOV_III011230	hypothetical protein	N/A	N/A	N/A	N/A
cluster330	4	Babesia_canis|Bc_CHIPZ_H000272;Babesia_bovis|BBOV_IV002940;Babesia_bigemina|BBBOND_0111250;Babesia_microti|BBM_III01220;	Babesia_canis|Bc_CHIPZ_H000272	zinc finger protein 207	Babesia_bovis|BBOV_IV002940	zinc finger protein 207	N/A	N/A	N/A	N/A
cluster331	4	Babesia_canis|Bc_CHIPZ_H000199;Babesia_bovis|BBOV_III005670;Babesia_bigemina|BBBOND_0308750;Babesia_microti|BBM_III07815;	Babesia_canis|Bc_CHIPZ_H000199	hypothetical protein, conserved	Babesia_bovis|BBOV_III005670	conserved hypothetical protein	N/A	N/A	N/A	N/A
cluster332	4	Babesia_canis|Bc_CHIPZ_H000358;Babesia_microti|BBM_III07990;Babesia_bovis|BBOV_III011240;Babesia_bigemina|BBBOND_0100930;	Babesia_canis|Bc_CHIPZ_H000358	probable c-terminal domain small phosphatase	Babesia_bovis|BBOV_III011240	NLI interacting factor-like phosphatase family protein	P31568	Protein Ycf2	GO:0009507; C:chloroplast; IEA:UniProtKB-KW; GO:0005524; F:ATP binding; IEA:UniProtKB-KW	1.8e-05
cluster333	4	Babesia_canis|Bc_CHIPZ_H000354;Babesia_bovis|BBOV_III011250;Babesia_bigemina|BBBOND_0100940;Babesia_microti|BBM_III07985;	Babesia_canis|Bc_CHIPZ_H000354	ankyrin repeat-containing protein	Babesia_bovis|BBOV_III011250	conserved hypothetical protein	N/A	N/A	N/A	N/A
cluster334	4	Babesia_canis|Bc_CHIPZ_H000366;Babesia_microti|BBM_I00200;Babesia_bovis|BBOV_III011150;Babesia_bigemina|BBBOND_0100840;	Babesia_canis|Bc_CHIPZ_H000366	translation initiation factor	Babesia_bovis|BBOV_III011150	translation initiation factor E4, putative	N/A	N/A	N/A	N/A
cluster335	4	Babesia_canis|Bc_CHIPZ_H000339;Babesia_bovis|BBOV_III010770;Babesia_bigemina|BBBOND_0101290;Babesia_microti|BBM_I02115;	Babesia_canis|Bc_CHIPZ_H000339	hypothetical protein, conserved	Babesia_bovis|BBOV_III010770	hypothetical protein	O48724	Protein WEAK CHLOROPLAST MOVEMENT UNDER BLUE LIGHT 1	GO:0005829; C:cytosol; IDA:TAIR; GO:0005886; C:plasma membrane; IDA:TAIR; GO:0009904; P:chloroplast accumulation movement; IMP:TAIR; GO:0009903; P:chloroplast avoidance movement; IMP:TAIR	1.8e-06
cluster336	4	Babesia_canis|Bc_CHIPZ_H000125;Babesia_microti|BBM_III03005;Babesia_bovis|BBOV_III006640;Babesia_bigemina|BBBOND_0307550;	Babesia_canis|Bc_CHIPZ_H000125	isoleucyl-trna synthetase family protein	Babesia_bovis|BBOV_III006640	isoleucyl-tRNA synthetase family protein	P93736	Valine--tRNA ligase	GO:0009507; C:chloroplast; IDA:TAIR; GO:0005829; C:cytosol; IDA:TAIR; GO:0005739; C:mitochondrion; IDA:TAIR; GO:0002161; F:aminoacyl-tRNA editing activity; IEA:InterPro; GO:0005524; F:ATP binding; IEA:UniProtKB-KW; GO:0004832; F:valine-tRNA ligase activity; IEA:UniProtKB-EC; GO:0009793; P:embryo development ending in seed dormancy; IMP:TAIR; GO:0006438; P:valyl-tRNA aminoacylation; IEA:InterPro	5.6e-09
cluster337	4	Babesia_canis|Bc_CHIPZ_H000110;Babesia_microti|BBM_III03100;Babesia_bovis|BBOV_III006350;Babesia_bigemina|BBBOND_0307810;	Babesia_canis|Bc_CHIPZ_H000110	methyltransferase domain-containing protein	Babesia_bovis|BBOV_III006350	mRNA capping enzyme, large subunit family protein	Q9LHQ7	mRNA cap guanine-N7 methyltransferase 1	GO:0005634; C:nucleus; IEA:UniProtKB-KW; GO:0004482; F:mRNA (guanine-N7-)-methyltransferase activity; IEA:UniProtKB-EC; GO:0003723; F:RNA binding; IEA:UniProtKB-KW	4.8e-25
cluster338	4	Babesia_canis|Bc_CHIPZ_H000045;Babesia_microti|BBM_III04270;Babesia_bovis|BBOV_IV007010;Babesia_bigemina|BBBOND_0401160;	Babesia_canis|Bc_CHIPZ_H000045	chaperonin cpn60	Babesia_bovis|BBOV_IV007010	chaperonin cpn60, putative	P08926	RuBisCO large subunit-binding protein subunit alpha, chloroplastic	GO:0009507; C:chloroplast; IEA:UniProtKB-KW; GO:0005524; F:ATP binding; IEA:UniProtKB-KW; GO:0042026; P:protein refolding; IEA:InterPro	1.8e-121
cluster339	4	Babesia_canis|Bc_CHIPZ_H000048;Babesia_microti|BBM_III02190;Babesia_bovis|BBOV_I003970;Babesia_bigemina|BBBOND_0401790;	Babesia_canis|Bc_CHIPZ_H000048	translation initiation factor if-	Babesia_bovis|BBOV_I003970	small GTP-binding and elongation factor Tu GTP binding domain containing protein	O78489	Translation initiation factor IF-2, chloroplastic	GO:0009507; C:chloroplast; IEA:UniProtKB-HAMAP; GO:0005525; F:GTP binding; IEA:UniProtKB-KW; GO:0003924; F:GTPase activity; IEA:UniProtKB-HAMAP; GO:0003743; F:translation initiation factor activity; IEA:UniProtKB-HAMAP	1e-23
cluster340	4	Babesia_canis|Bc_CHIPZ_H000370;Babesia_microti|BBM_III07090;Babesia_bovis|BBOV_III011080;Babesia_bigemina|BBBOND_0100750;	Babesia_canis|Bc_CHIPZ_H000370	gtp binding protein 7 isoform 2 family protein	Babesia_bovis|BBOV_III011080	hypothetical protein	N/A	N/A	N/A	N/A
cluster341	4	Babesia_canis|Bc_CHIPZ_H000177;Babesia_microti|BBM_III03155;Babesia_bovis|BBOV_III005960;Babesia_bigemina|BBBOND_0308020;	Babesia_canis|Bc_CHIPZ_H000177	trna-specific 2-thiouridylase	Babesia_bovis|BBOV_III005960	tRNA methyl transferase family protein	N/A	N/A	N/A	N/A
cluster342	4	Babesia_canis|Bc_CHIPZ_H000355;Babesia_microti|BBM_III07070;Babesia_bovis|BBOV_III011020;Babesia_bigemina|BBBOND_0100990;	Babesia_canis|Bc_CHIPZ_H000355	histone deacetylase	Babesia_bovis|BBOV_III011020	histone deacetylase	Q9FML2	Histone deacetylase 6	GO:0009941; C:chloroplast envelope; IDA:TAIR; GO:0005634; C:nucleus; IDA:TAIR; GO:0004407; F:histone deacetylase activity; IMP:TAIR; GO:0032041; F:NAD-dependent histone deacetylase activity (H3-K14 specific); IEA:UniProtKB-EC; GO:0097372; F:NAD-dependent histone deacetylase activity (H3-K18 specific); IEA:UniProtKB-EC; GO:0046969; F:NAD-dependent histone deacetylase activity (H3-K9 specific); IEA…	2.4e-145
cluster343	4	Babesia_canis|Bc_CHIPZ_H000369;Babesia_microti|BBM_I00165;Babesia_bovis|BBOV_III011220;Babesia_bigemina|BBBOND_0100910;	Babesia_canis|Bc_CHIPZ_H000369	otu domain-containing protein partial	Babesia_bovis|BBOV_III011220	hypothetical protein	N/A	N/A	N/A	N/A
cluster344	4	Babesia_canis|Bc_CHIPZ_H000248;Babesia_microti|BBM_III03515;Babesia_bovis|BBOV_IV010680;Babesia_bigemina|BBBOND_0108380;	Babesia_canis|Bc_CHIPZ_H000248	regulator of chromosome condensation repeat-containing protein	Babesia_bovis|BBOV_IV010680	conserved hypothetical protein	Q9FN03	Ultraviolet-B receptor UVR8	GO:0000785; C:chromatin; IDA:TAIR; GO:0005829; C:cytosol; IDA:TAIR; GO:0005634; C:nucleus; IDA:TAIR; GO:0003682; F:chromatin binding; IDA:TAIR; GO:0005085; F:guanyl-nucleotide exchange factor activity; ISS:TAIR; GO:0009881; F:photoreceptor activity; IEA:UniProtKB-KW; GO:0042803; F:protein homodimerization activity; IDA:TAIR; GO:0009649; P:entrainment of circadian clock; IMP:TAIR; GO:0043547; P:po…	4.7e-13
cluster345	4	Babesia_canis|Bc_CHIPZ_H000378;Babesia_microti|BBM_III07050;Babesia_bovis|BBOV_III010970;Babesia_bigemina|BBBOND_0101040;	Babesia_canis|Bc_CHIPZ_H000378	cytochrome c oxidase subunit	Babesia_bovis|BBOV_III010970	cytochrome c oxidase subunit Vb, putative	N/A	N/A	N/A	N/A
cluster346	4	Babesia_canis|Bc_CHIPZ_H000171;Babesia_bovis|BBOV_III006150;Babesia_bigemina|BBBOND_0308300;Babesia_microti|BBM_III03190;	Babesia_canis|Bc_CHIPZ_H000171	ribosomal protein	Babesia_bovis|BBOV_III006150	ribosomal protein S9, putative	Q7XTT4	Nucleolin 2	GO:0005634; C:nucleus; IEA:UniProtKB-KW; GO:0000166; F:nucleotide binding; IEA:InterPro; GO:0003723; F:RNA binding; IEA:UniProtKB-KW; GO:0006364; P:rRNA processing; IEA:UniProtKB-KW	1.6e-06
cluster347	4	Babesia_canis|Bc_CHIPZ_H000054;Babesia_microti|BBM_III07605;Babesia_bovis|BBOV_IV007250;Babesia_bigemina|BBBOND_0400910;	Babesia_canis|Bc_CHIPZ_H000054	tubulin gamma chain	Babesia_bovis|BBOV_IV007250	tubulin gamma chain	O49068	Tubulin gamma-2 chain	GO:0000930; C:gamma-tubulin complex; IEA:InterPro; GO:0005874; C:microtubule; IEA:UniProtKB-KW; GO:0005525; F:GTP binding; IEA:UniProtKB-KW; GO:0003924; F:GTPase activity; IEA:InterPro; GO:0031122; P:cytoplasmic microtubule organization; IEA:InterPro; GO:0007020; P:microtubule nucleation; IEA:InterPro	5.1e-89
cluster348	4	Babesia_canis|Bc_CHIPZ_H000181;Babesia_bovis|BBOV_III006890;Babesia_bigemina|BBBOND_0307210;Babesia_microti|BBM_III02890;	Babesia_canis|Bc_CHIPZ_H000181	very large low complexity protein	Babesia_bovis|BBOV_III006890	conserved hypothetical protein	N/A	N/A	N/A	N/A
cluster349	4	Babesia_canis|Bc_CHIPZ_H000388;Babesia_microti|BBM_I02100;Babesia_bovis|BBOV_III010800;Babesia_bigemina|BBBOND_0101320;	Babesia_canis|Bc_CHIPZ_H000388	hva22-like protein	Babesia_bovis|BBOV_III010800	conserved hypothetical protein	N/A	N/A	N/A	N/A
cluster350	4	Babesia_canis|Bc_CHIPZ_H000062;Babesia_microti|BBM_III03200;Babesia_bovis|BBOV_IV006530;Babesia_bigemina|BBBOND_0401660;	Babesia_canis|Bc_CHIPZ_H000062	cell-cycle-control protein (translation regulation)	Babesia_bovis|BBOV_IV006530	MIF4G/MA3 domains containing protein	N/A	N/A	N/A	N/A
cluster351	4	Babesia_canis|Bc_CHIPZ_H000396;Babesia_microti|BBM_III01980;Babesia_bovis|BBOV_II007510;Babesia_bigemina|BBBOND_0102765;	Babesia_canis|Bc_CHIPZ_H000396	taf9 rna polymerase tata box binding protein -associated factor isoform 2 family protein	Babesia_bovis|BBOV_II007510	conserved hypothetical protein	Q9FJI1	Adenylate kinase isoenzyme 6 homolog {ECO:0000255|HAMAP-Rule:MF_03173}	GO:0005634; C:nucleus; IDA:UniProtKB; GO:0004017; F:adenylate kinase activity; IDA:UniProtKB; GO:0005524; F:ATP binding; IEA:UniProtKB-KW; GO:0016887; F:ATPase activity; IEA:UniProtKB-HAMAP; GO:0080186; P:developmental vegetative growth; IMP:UniProtKB; GO:0007275; P:multicellular organismal development; IEA:UniProtKB-KW; GO:0046939; P:nucleotide phosphorylation; IDA:GOC; GO:0040008; P:regulation …	7.2e-16
cluster352	4	Babesia_canis|Bc_CHIPZ_H000342;Babesia_microti|BBM_I00173;Babesia_bovis|BBOV_III011200;Babesia_bigemina|BBBOND_0100880;	Babesia_canis|Bc_CHIPZ_H000342	hypothetical protein, conserved	Babesia_bovis|BBOV_III011200	hypothetical protein	N/A	N/A	N/A	N/A
cluster353	4	Babesia_canis|Bc_CHIPZ_H000389;Babesia_microti|BBM_I02110;Babesia_bovis|BBOV_III010780;Babesia_bigemina|BBBOND_0101300;	Babesia_canis|Bc_CHIPZ_H000389	fyve and coiled-coil domain-containing	Babesia_bovis|BBOV_III010780	conserved hypothetical protein	N/A	N/A	N/A	N/A
cluster354	4	Babesia_canis|Bc_CHIPZ_H000387;Babesia_bovis|BBOV_III010820;Babesia_bigemina|BBBOND_0101190;Babesia_microti|BBM_I02085;	Babesia_canis|Bc_CHIPZ_H000387	hypothetical protein, conserved	Babesia_bovis|BBOV_III010820	conserved hypothetical protein	P93203	MAR-binding filament-like protein 1	GO:0009535; C:chloroplast thylakoid membrane; IEA:EnsemblPlants/Gramene; GO:0016363; C:nuclear matrix; IEA:EnsemblPlants/Gramene; GO:0042646; C:plastid nucleoid; IEA:EnsemblPlants/Gramene; GO:0003677; F:DNA binding; IEA:UniProtKB-KW; GO:0009902; P:chloroplast relocation; IEA:EnsemblPlants/Gramene; GO:0019760; P:glucosinolate metabolic process; IEA:EnsemblPlants/Gramene; GO:0019288; P:isopentenyl …	0.0077
cluster355	4	Babesia_canis|Bc_CHIPZ_H000380;Babesia_microti|BBM_III07035;Babesia_bovis|BBOV_III010950;Babesia_bigemina|BBBOND_0101050;	Babesia_canis|Bc_CHIPZ_H000380	chaperone dnaj protein	Babesia_bovis|BBOV_III010950	conserved hypothetical protein	N/A	N/A	N/A	N/A
cluster356	4	Babesia_canis|Bc_CHIPZ_H000403;Babesia_microti|BBM_I02210;Babesia_bovis|BBOV_III010700;Babesia_bigemina|BBBOND_0101520;	Babesia_canis|Bc_CHIPZ_H000403	homeodomain-like containing protein	Babesia_bovis|BBOV_III010700	hypothetical protein	N/A	N/A	N/A	N/A
cluster357	4	Babesia_canis|Bc_CHIPZ_H000050;Babesia_microti|BBM_III04250;Babesia_bovis|BBOV_IV006950;Babesia_bigemina|BBBOND_0401220;	Babesia_canis|Bc_CHIPZ_H000050	splicing factor 3b subunit 1	Babesia_bovis|BBOV_IV006950	splicing factor, putative	N/A	N/A	N/A	N/A
cluster358	4	Babesia_canis|Bc_CHIPZ_H000411;Babesia_microti|BBM_I02810;Babesia_bovis|BBOV_III010450;Babesia_bigemina|BBBOND_0101820;	Babesia_canis|Bc_CHIPZ_H000411	zinc c2h2 type domain-containing protein	Babesia_bovis|BBOV_III010450	hypothetical protein	N/A	N/A	N/A	N/A
cluster359	4	Babesia_canis|Bc_CHIPZ_H000332;Babesia_microti|BBM_I00150;Babesia_bovis|BBOV_III011260;Babesia_bigemina|BBBOND_0100950;	Babesia_canis|Bc_CHIPZ_H000332	ankyrin repeat containing protein	Babesia_bovis|BBOV_III011260	hypothetical protein	N/A	N/A	N/A	N/A
cluster360	4	Babesia_canis|Bc_CHIPZ_H000420;Babesia_microti|BBM_I02183;Babesia_bovis|BBOV_III010620;Babesia_bigemina|BBBOND_0101400;	Babesia_canis|Bc_CHIPZ_H000420	---NA---	Babesia_bovis|BBOV_III010620	ribosomal L29e protein family protein	Q9M7X7	60S ribosomal protein L29-1	GO:0022625; C:cytosolic large ribosomal subunit; IDA:TAIR; GO:0005730; C:nucleolus; IDA:TAIR; GO:0003735; F:structural constituent of ribosome; IEA:InterPro; GO:0006412; P:translation; IEA:InterPro	1.1e-05
cluster361	4	Babesia_canis|Bc_CHIPZ_H000405;Babesia_microti|BBM_I02195;Babesia_bovis|BBOV_III010660;Babesia_bigemina|BBBOND_0101480;	Babesia_canis|Bc_CHIPZ_H000405	ccaat-box dna binding protein subunit b	Babesia_bovis|BBOV_III010660	hypothetical protein	N/A	N/A	N/A	N/A
cluster362	4	Babesia_canis|Bc_CHIPZ_H000427;Babesia_microti|BBM_I02180;Babesia_bovis|BBOV_III010600;Babesia_bigemina|BBBOND_0101420;	Babesia_canis|Bc_CHIPZ_H000427	exosome complex exonuclease rrp4	Babesia_bovis|BBOV_III010600	conserved hypothetical protein	N/A	N/A	N/A	N/A
cluster363	4	Babesia_canis|Bc_CHIPZ_H000433;Babesia_microti|BBM_I02170;Babesia_bovis|BBOV_III010580;Babesia_bigemina|BBBOND_0101610;	Babesia_canis|Bc_CHIPZ_H000433	60s ribosomal protein	Babesia_bovis|BBOV_III010580	ribosomal protein L7Ae family protein	Q9LZH9	60S ribosomal protein L7a-2	GO:0005829; C:cytosol; IDA:TAIR; GO:0022625; C:cytosolic large ribosomal subunit; IDA:TAIR; GO:0022626; C:cytosolic ribosome; IDA:TAIR; GO:0016020; C:membrane; IDA:TAIR; GO:0005774; C:vacuolar membrane; IDA:TAIR; GO:0042254; P:ribosome biogenesis; IEA:InterPro	4.5e-50
cluster364	4	Babesia_canis|Bc_CHIPZ_H000424;Babesia_microti|BBM_I02205;Babesia_bovis|BBOV_III010690;Babesia_bigemina|BBBOND_0101510;	Babesia_canis|Bc_CHIPZ_H000424	snrna-activating protein complex	Babesia_bovis|BBOV_III010690	hypothetical protein	N/A	N/A	N/A	N/A
cluster365	4	Babesia_canis|Bc_CHIPZ_H000263;Babesia_bovis|BBOV_IV010930;Babesia_bigemina|BBBOND_0108670;Babesia_microti|BBM_III03650;	Babesia_canis|Bc_CHIPZ_H000263	hypothetical protein, conserved	Babesia_bovis|BBOV_IV010930	hypothetical protein	N/A	N/A	N/A	N/A
cluster366	4	Babesia_canis|Bc_CHIPZ_H000441;Babesia_microti|BBM_I02160;Babesia_bovis|BBOV_III010530;Babesia_bigemina|BBBOND_0101660;	Babesia_canis|Bc_CHIPZ_H000441	histone arginine methyltransferase prmt1	Babesia_bovis|BBOV_III010530	conserved hypothetical protein	Q9SU94	Protein arginine N-methyltransferase 1.1	GO:0005737; C:cytoplasm; IDA:UniProtKB; GO:0005829; C:cytosol; IDA:TAIR; GO:0005634; C:nucleus; IDA:UniProtKB; GO:0008469; F:histone-arginine N-methyltransferase activity; IEA:UniProtKB-EC; GO:0016274; F:protein-arginine N-methyltransferase activity; IDA:TAIR; GO:0035246; P:peptidyl-arginine N-methylation; IDA:GOC; GO:0006355; P:regulation of transcription, DNA-templated; IEA:UniProtKB-KW; GO:000…	8.6e-64
cluster367	4	Babesia_canis|Bc_CHIPZ_H000306;Babesia_microti|BBM_III01185;Babesia_bovis|BBOV_IV011160;Babesia_bigemina|BBBOND_0109130;	Babesia_canis|Bc_CHIPZ_H000306	pre-mrna-processing protein	Babesia_bovis|BBOV_IV011160	RNA helicase, putative	Q38953	Probable pre-mRNA-splicing factor ATP-dependent RNA helicase	GO:0005829; C:cytosol; IDA:TAIR; GO:0005739; C:mitochondrion; IDA:TAIR; GO:0005634; C:nucleus; IEA:UniProtKB-KW; GO:0009506; C:plasmodesma; IDA:TAIR; GO:0005524; F:ATP binding; IEA:UniProtKB-KW; GO:0008026; F:ATP-dependent helicase activity; IEA:InterPro; GO:0003723; F:RNA binding; IEA:InterPro; GO:0006397; P:mRNA processing; IEA:UniProtKB-KW; GO:0008380; P:RNA splicing; IEA:UniProtKB-KW	4.5e-161
cluster368	4	Babesia_canis|Bc_CHIPZ_H000443;Babesia_microti|BBM_I02805;Babesia_bovis|BBOV_III010440;Babesia_bigemina|BBBOND_0101830;	Babesia_canis|Bc_CHIPZ_H000443	3 -5 exonuclease	Babesia_bovis|BBOV_III010440	3'-5' exonuclease domain containing protein	N/A	N/A	N/A	N/A
cluster369	4	Babesia_canis|Bc_CHIPZ_H000439;Babesia_microti|BBM_II02670;Babesia_bovis|BBOV_III010750;Babesia_bigemina|BBBOND_0101210;	Babesia_canis|Bc_CHIPZ_H000439	hypothetical protein, conserved	Babesia_bovis|BBOV_III010750	hypothetical protein	N/A	N/A	N/A	N/A
cluster370	4	Babesia_canis|Bc_CHIPZ_H000455;Babesia_microti|BBM_I02155;Babesia_bovis|BBOV_III010520;Babesia_bigemina|BBBOND_0101670;	Babesia_canis|Bc_CHIPZ_H000455	60s ribosomal protein	Babesia_bovis|BBOV_III010520	ribosomal protein L21, putative	Q43291	60S ribosomal protein L21-1	GO:0009507; C:chloroplast; IDA:TAIR; GO:0022625; C:cytosolic large ribosomal subunit; IDA:TAIR; GO:0022626; C:cytosolic ribosome; IDA:TAIR; GO:0005730; C:nucleolus; IDA:TAIR; GO:0003735; F:structural constituent of ribosome; IEA:InterPro; GO:0006412; P:translation; IEA:InterPro	2.2e-38
cluster371	4	Babesia_canis|Bc_CHIPZ_H000460;Babesia_microti|BBM_I02790;Babesia_bovis|BBOV_III010410;Babesia_bigemina|BBBOND_0101860;	Babesia_canis|Bc_CHIPZ_H000460	u6 snrna-associated sm-like protein lsm3	Babesia_bovis|BBOV_III010410	LSM domain containing protein	N/A	N/A	N/A	N/A
cluster372	4	Babesia_canis|Bc_CHIPZ_H000457;Babesia_microti|BBM_I02145;Babesia_bovis|BBOV_III010500;Babesia_bigemina|BBBOND_0101700;	Babesia_canis|Bc_CHIPZ_H000457	60s ribosomal protein	Babesia_bovis|BBOV_III010500	ribosomal protein L10, putative	Q0ITS8	60S ribosomal protein L10-1	GO:0005840; C:ribosome; IEA:UniProtKB-KW; GO:0003735; F:structural constituent of ribosome; IEA:InterPro; GO:0006412; P:translation; IEA:InterPro	7.3e-23
cluster373	4	Babesia_canis|Bc_CHIPZ_H000458;Babesia_microti|BBM_I02840;Babesia_bovis|BBOV_III010490;Babesia_bigemina|BBBOND_0101710;	Babesia_canis|Bc_CHIPZ_H000458	50s ribosomal protein l24	Babesia_bovis|BBOV_III010490	ribosomal protein L24, putative	N/A	N/A	N/A	N/A
cluster374	4	Babesia_canis|Bc_CHIPZ_H000445;Babesia_microti|BBM_I03430;Babesia_bovis|BBOV_III009960;Babesia_bigemina|BBBOND_0102460;	Babesia_canis|Bc_CHIPZ_H000445	ubiquitin-conjugating enzyme	Babesia_bovis|BBOV_III009960	ubiquitin-conjugating enzyme E2, putative	Q8LGF7	Protein PEROXIN-4	GO:0016020; C:membrane; IEA:UniProtKB-KW; GO:0005777; C:peroxisome; IEA:UniProtKB-KW; GO:0016881; F:acid-amino acid ligase activity; IEA:InterPro; GO:0005524; F:ATP binding; IEA:UniProtKB-KW; GO:0004842; F:ubiquitin-protein transferase activity; ISS:TAIR; GO:0006635; P:fatty acid beta-oxidation; IMP:TAIR; GO:0007031; P:peroxisome organization; IMP:TAIR; GO:0016558; P:protein import into peroxisom…	3.1e-22
cluster375	4	Babesia_canis|Bc_CHIPZ_H000099;Babesia_bovis|BBOV_III006130;Babesia_bigemina|BBBOND_0308260;Babesia_microti|BBM_III02260;	Babesia_canis|Bc_CHIPZ_H000099	cg9156-pa	Babesia_bovis|BBOV_III006130	Ser/Thr protein phosphatase family protein	P48481	Serine/threonine-protein phosphatase PP1 isozyme 2	GO:0046872; F:metal ion binding; IEA:UniProtKB-KW; GO:0004721; F:phosphoprotein phosphatase activity; IEA:UniProtKB-KW	8.5e-58
cluster376	4	Babesia_canis|Bc_CHIPZ_H000447;Babesia_bovis|BBOV_III010000;Babesia_bigemina|BBBOND_0102400;Babesia_microti|BBM_I02540;	Babesia_canis|Bc_CHIPZ_H000447	possible ring-finger-like protein	Babesia_bovis|BBOV_III010000	hypothetical protein	Q9SL02	DNA repair protein RAD50	GO:0000781; C:chromosome, telomeric region; IEA:UniProtKB-KW; GO:0005737; C:cytoplasm; IDA:TAIR; GO:0030870; C:Mre11 complex; TAS:TAIR; GO:0005634; C:nucleus; IDA:TAIR; GO:0005524; F:ATP binding; IEA:UniProtKB-KW; GO:0004518; F:nuclease activity; IEA:InterPro; GO:0008270; F:zinc ion binding; IEA:InterPro; GO:0006302; P:double-strand break repair; IMP:TAIR; GO:0007126; P:meiotic nuclear division; …	1.2e-06
cluster377	4	Babesia_canis|Bc_CHIPZ_H000466;Babesia_microti|BBM_I02705;Babesia_bovis|BBOV_III010240;Babesia_bigemina|BBBOND_0102100;	Babesia_canis|Bc_CHIPZ_H000466	trna binding domain-containing protein	Babesia_bovis|BBOV_III010240	tRNA binding domain containing protein	Q9ZTS1	Probable methionine--tRNA ligase	GO:0005737; C:cytoplasm; IEA:UniProtKB-KW; GO:0005524; F:ATP binding; IEA:UniProtKB-KW; GO:0004825; F:methionine-tRNA ligase activity; IEA:UniProtKB-EC; GO:0000049; F:tRNA binding; IEA:UniProtKB-KW; GO:0006431; P:methionyl-tRNA aminoacylation; IEA:InterPro	1.1e-15
cluster378	4	Babesia_canis|Bc_CHIPZ_H000190;Babesia_microti|BBM_III06395;Babesia_bovis|BBOV_III006980;Babesia_bigemina|BBBOND_0307080;	Babesia_canis|Bc_CHIPZ_H000190	ankyrin repeat-containing protein	Babesia_bovis|BBOV_III006980	ankyrin repeat domain containing protein	Q9SAR5	Ankyrin repeat domain-containing protein 2	N/A	3.2e-06
cluster379	4	Babesia_canis|Bc_CHIPZ_H000425;Babesia_microti|BBM_I02760;Babesia_bovis|BBOV_III010350;Babesia_bigemina|BBBOND_0101980;	Babesia_canis|Bc_CHIPZ_H000425	dna replication licensing factor	Babesia_bovis|BBOV_III010350	MCM2/3/5 family protein	F4KAB8	DNA replication licensing factor MCM6	GO:0042555; C:MCM complex; IEA:InterPro; GO:0000347; C:THO complex; IDA:UniProtKB; GO:0005524; F:ATP binding; IEA:UniProtKB-KW; GO:0003677; F:DNA binding; IEA:UniProtKB-KW; GO:0003678; F:DNA helicase activity; IEA:InterPro; GO:0046872; F:metal ion binding; IEA:UniProtKB-KW; GO:0007049; P:cell cycle; IEA:UniProtKB-KW; GO:0006270; P:DNA replication initiation; IEA:InterPro; GO:0006268; P:DNA unwind…	1.3e-142
cluster380	4	Babesia_canis|Bc_CHIPZ_H000480;Babesia_microti|BBM_I02735;Babesia_bigemina|BBBOND_0102030;Babesia_bovis|BBOV_III010290;	Babesia_canis|Bc_CHIPZ_H000480	dna-directed rna polymerase iii subunit	Babesia_bovis|BBOV_III010290	hypothetical protein	N/A	N/A	N/A	N/A
cluster381	4	Babesia_canis|Bc_CHIPZ_H000104;Babesia_microti|BBM_III06405;Babesia_bovis|BBOV_III007000;Babesia_bigemina|BBBOND_0307100;	Babesia_canis|Bc_CHIPZ_H000104	pyruvate kinase	Babesia_bovis|BBOV_III007000	pyruvate kinase, putative	Q42806	Pyruvate kinase, cytosolic isozyme	GO:0005737; C:cytoplasm; IEA:UniProtKB-KW; GO:0005524; F:ATP binding; IEA:UniProtKB-KW; GO:0000287; F:magnesium ion binding; IEA:InterPro; GO:0030955; F:potassium ion binding; IEA:InterPro; GO:0004743; F:pyruvate kinase activity; IEA:UniProtKB-EC; GO:0006096; P:glycolytic process; IEA:UniProtKB-UniPathway	6.7e-48
cluster382	4	Babesia_canis|Bc_CHIPZ_H000419;Babesia_microti|BBM_I02215;Babesia_bovis|BBOV_III010710;Babesia_bigemina|BBBOND_0101530;	Babesia_canis|Bc_CHIPZ_H000419	pep3 vps18 deep orange family	Babesia_bovis|BBOV_III010710	Pep3/Vps18/deep orange family protein	N/A	N/A	N/A	N/A
cluster383	4	Babesia_canis|Bc_CHIPZ_H000449;Babesia_microti|BBM_I02600;Babesia_bovis|BBOV_III010080;Babesia_bigemina|BBBOND_0102300;	Babesia_canis|Bc_CHIPZ_H000449	nek protein kinase	Babesia_bovis|BBOV_III010080	protein kinase domain containing protein	Q8RXT4	Serine/threonine-protein kinase Nek4	GO:0005524; F:ATP binding; IEA:UniProtKB-KW; GO:0004674; F:protein serine/threonine kinase activity; IEA:UniProtKB-KW	1.1e-17
cluster384	4	Babesia_canis|Bc_CHIPZ_H000241;Babesia_microti|BBM_III03735;Babesia_bovis|BBOV_IV011120;Babesia_bigemina|BBBOND_0108910;	Babesia_canis|Bc_CHIPZ_H000241	u3 small nucleolar rna-associated	Babesia_bovis|BBOV_IV011120	hypothetical protein	N/A	N/A	N/A	N/A
cluster385	4	Babesia_canis|Bc_CHIPZ_H000188;Babesia_bovis|BBOV_III006760;Babesia_bigemina|BBBOND_0307420;Babesia_microti|BBM_III02935;	Babesia_canis|Bc_CHIPZ_H000188	hypothetical protein	Babesia_bovis|BBOV_III006760	hypothetical protein	N/A	N/A	N/A	N/A
cluster386	4	Babesia_canis|Bc_CHIPZ_H000488;Babesia_microti|BBM_I02590;Babesia_bovis|BBOV_III010060;Babesia_bigemina|BBBOND_0102320;	Babesia_canis|Bc_CHIPZ_H000488	adp atp transporter on adenylate	Babesia_bovis|BBOV_III010060	adenine nucleotide translocase	P31692	ADP,ATP carrier protein	GO:0016021; C:integral component of membrane; IEA:UniProtKB-KW; GO:0005743; C:mitochondrial inner membrane; IEA:UniProtKB-KW; GO:0005215; F:transporter activity; IEA:InterPro; GO:0055085; P:transmembrane transport; IEA:InterPro	5.8e-99
cluster387	4	Babesia_canis|Bc_CHIPZ_H000183;Babesia_microti|BBM_III06445;Babesia_bovis|BBOV_III006860;Babesia_bigemina|BBBOND_0307230;	Babesia_canis|Bc_CHIPZ_H000183	leucyl-trna synthetase	Babesia_bovis|BBOV_III006860	leucyl-tRNA synthetase, putative	N/A	N/A	N/A	N/A
cluster388	4	Babesia_canis|Bc_CHIPZ_H000559;Babesia_microti|BBM_III02670;Babesia_bovis|BBOV_IV007320;Babesia_bigemina|BBBOND_0400830;	Babesia_canis|Bc_CHIPZ_H000559	hypothetical protein	Babesia_bovis|BBOV_IV007320	conserved hypothetical protein	N/A	N/A	N/A	N/A
cluster389	4	Babesia_canis|Bc_CHIPZ_H000564;Babesia_microti|BBM_II02440;Babesia_bovis|BBOV_II001600;Babesia_bigemina|BBBOND_0201460;	Babesia_canis|Bc_CHIPZ_H000564	60s ribosome subunit biogenesis protein nip7	Babesia_bovis|BBOV_II001600	60S ribosome subunit biogenesis protein NIP7, putative	N/A	N/A	N/A	N/A
cluster390	4	Babesia_canis|Bc_CHIPZ_H000407;Babesia_microti|BBM_I02835;Babesia_bovis|BBOV_III010480;Babesia_bigemina|BBBOND_0101720;	Babesia_canis|Bc_CHIPZ_H000407	replication factor-a protein 1 subfamily protein	Babesia_bovis|BBOV_III010480	replication factor-a protein 1 (rpa1) family protein	Q65XV7	Replication protein A 70 kDa DNA-binding subunit C	GO:0005634; C:nucleus; IEA:UniProtKB-KW; GO:0003677; F:DNA binding; IEA:UniProtKB-KW; GO:0008270; F:zinc ion binding; IEA:InterPro; GO:0006310; P:DNA recombination; IEA:UniProtKB-KW; GO:0006281; P:DNA repair; IEA:UniProtKB-KW; GO:0006260; P:DNA replication; IEA:UniProtKB-KW	5.9e-67
cluster391	4	Babesia_canis|Bc_CHIPZ_H000569;Babesia_microti|BBM_II02405;Babesia_bovis|BBOV_II001540;Babesia_bigemina|BBBOND_0201400;	Babesia_canis|Bc_CHIPZ_H000569	vacuolar atp synthase subunit	Babesia_bovis|BBOV_II001540	vacuolar ATP synthase subunit d, putative	N/A	N/A	N/A	N/A
cluster392	4	Babesia_canis|Bc_CHIPZ_H000570;Babesia_microti|BBM_II02390;Babesia_bovis|BBOV_II001520;Babesia_bigemina|BBBOND_0201380;	Babesia_canis|Bc_CHIPZ_H000570	proteasome regulatory	Babesia_bovis|BBOV_II001520	26S proteasome non-ATPase regulatory subunit 3	P93768	Probable 26S proteasome non-ATPase regulatory subunit 3	GO:0005634; C:nucleus; IEA:UniProtKB-KW; GO:0000502; C:proteasome complex; IEA:UniProtKB-KW; GO:0030234; F:enzyme regulator activity; IEA:InterPro; GO:0042176; P:regulation of protein catabolic process; IEA:InterPro	5.2e-66
cluster393	4	Babesia_canis|Bc_CHIPZ_H000384;Babesia_microti|BBM_I02070;Babesia_bovis|BBOV_III010860;Babesia_bigemina|BBBOND_0101140;	Babesia_canis|Bc_CHIPZ_H000384	hypothetical protein, conserved	Babesia_bovis|BBOV_III010860	hypothetical protein	N/A	N/A	N/A	N/A
cluster394	4	Babesia_canis|Bc_CHIPZ_H000478;Babesia_microti|BBM_I02740;Babesia_bovis|BBOV_III010300;Babesia_bigemina|BBBOND_0102020;	Babesia_canis|Bc_CHIPZ_H000478	structural maintenance of chromosomes protein 4	Babesia_bovis|BBOV_III010300	SMC family, C-terminal domain containing protein	Q9FJL0	Structural maintenance of chromosomes protein 4	GO:0005694; C:chromosome; IEA:InterPro; GO:0005634; C:nucleus; IEA:UniProtKB-KW; GO:0005524; F:ATP binding; IEA:UniProtKB-KW; GO:0009790; P:embryo development; IMP:UniProtKB; GO:0007126; P:meiotic nuclear division; IEA:UniProtKB-KW; GO:0007076; P:mitotic chromosome condensation; IMP:UniProtKB; GO:0000070; P:mitotic sister chromatid segregation; IMP:UniProtKB	3e-131
cluster395	4	Babesia_canis|Bc_CHIPZ_H000304;Babesia_microti|BBM_III01175;Babesia_bovis|BBOV_IV011190;Babesia_bigemina|BBBOND_0109160;	Babesia_canis|Bc_CHIPZ_H000304	hypothetical protein, conserved	Babesia_bovis|BBOV_IV011190	conserved hypothetical protein	N/A	N/A	N/A	N/A
cluster396	4	Babesia_canis|Bc_CHIPZ_H000555;Babesia_microti|BBM_III02715;Babesia_bovis|BBOV_IV007470;Babesia_bigemina|BBBOND_0400610;	Babesia_canis|Bc_CHIPZ_H000555	telomerase cajal body protein 1	Babesia_bovis|BBOV_IV007470	hypothetical protein	N/A	N/A	N/A	N/A
cluster397	4	Babesia_canis|Bc_CHIPZ_H000168;Babesia_microti|BBM_III07705;Babesia_bovis|BBOV_III005730;Babesia_bigemina|BBBOND_0308690;	Babesia_canis|Bc_CHIPZ_H000168	serine threonine protein	Babesia_bovis|BBOV_III005730	conserved hypothetical protein	Q9SHS7	Serine/threonine-protein phosphatase BSL3	GO:0005829; C:cytosol; IDA:TAIR; GO:0005634; C:nucleus; IEA:UniProtKB-KW; GO:0005886; C:plasma membrane; IDA:TAIR; GO:0005506; F:iron ion binding; IEA:InterPro; GO:0030145; F:manganese ion binding; IEA:InterPro; GO:0004721; F:phosphoprotein phosphatase activity; IEA:UniProtKB-KW	9.6e-17
cluster398	4	Babesia_canis|Bc_CHIPZ_H000162;Babesia_microti|BBM_III02895;Babesia_bovis|BBOV_III006840;Babesia_bigemina|BBBOND_0307260;	Babesia_canis|Bc_CHIPZ_H000162	s1 rna binding domain-containing protein	Babesia_bovis|BBOV_III006840	hypothetical protein	N/A	N/A	N/A	N/A
cluster399	4	Babesia_canis|Bc_CHIPZ_H000492;Babesia_microti|BBM_I02775;Babesia_bovis|BBOV_III010380;Babesia_bigemina|BBBOND_0101890;	Babesia_canis|Bc_CHIPZ_H000492	hypothetical protein BEWA_018320	Babesia_bovis|BBOV_III010380	hypothetical protein	N/A	N/A	N/A	N/A
cluster400	4	Babesia_canis|Bc_CHIPZ_H000591;Babesia_microti|BBM_II02475;Babesia_bovis|BBOV_II001650;Babesia_bigemina|BBBOND_0201520;	Babesia_canis|Bc_CHIPZ_H000591	40s ribosomal protein s3	Babesia_bovis|BBOV_II001650	40S ribosomal protein S3 protein, putative	Q9M339	40S ribosomal protein S3-2	GO:0022626; C:cytosolic ribosome; IDA:TAIR; GO:0022627; C:cytosolic small ribosomal subunit; IDA:TAIR; GO:0016020; C:membrane; IDA:TAIR; GO:0009506; C:plasmodesma; IDA:TAIR; GO:0003723; F:RNA binding; IEA:UniProtKB-KW; GO:0003735; F:structural constituent of ribosome; IEA:InterPro; GO:0009651; P:response to salt stress; IEP:TAIR; GO:0006412; P:translation; IEA:InterPro	2.8e-83
cluster401	4	Babesia_canis|Bc_CHIPZ_H000588;Babesia_bovis|BBOV_II001710;Babesia_bigemina|BBBOND_0201640;Babesia_microti|BBM_II02905;	Babesia_canis|Bc_CHIPZ_H000588	hypothetical protein, conserved	Babesia_bovis|BBOV_II001710	hypothetical protein	N/A	N/A	N/A	N/A
cluster402	4	Babesia_canis|Bc_CHIPZ_H000596;Babesia_microti|BBM_II02380;Babesia_bovis|BBOV_II001490;Babesia_bigemina|BBBOND_0201040;	Babesia_canis|Bc_CHIPZ_H000596	v-type proton atpase subunit b	Babesia_bovis|BBOV_II001490	vacuolar ATPase subunit B	Q43433	V-type proton ATPase subunit B 2	GO:0033180; C:proton-transporting V-type ATPase, V1 domain; IEA:InterPro; GO:0005524; F:ATP binding; IEA:InterPro; GO:0016820; F:hydrolase activity, acting on acid anhydrides, catalyzing transmembrane movement of substances; IEA:InterPro; GO:0015991; P:ATP hydrolysis coupled proton transport; IEA:InterPro	1.1e-33
cluster403	4	Babesia_canis|Bc_CHIPZ_H000598;Babesia_microti|BBM_III02695;Babesia_bovis|BBOV_IV007450;Babesia_bigemina|BBBOND_0400640;	Babesia_canis|Bc_CHIPZ_H000598	ribosomal protein l2	Babesia_bovis|BBOV_IV007450	ribosomal protein L2, putative	P19165	50S ribosomal protein L2, chloroplastic	GO:0009507; C:chloroplast; IEA:UniProtKB-HAMAP; GO:0015934; C:large ribosomal subunit; IEA:InterPro; GO:0019843; F:rRNA binding; IEA:UniProtKB-HAMAP; GO:0003735; F:structural constituent of ribosome; IEA:InterPro; GO:0016740; F:transferase activity; IEA:InterPro; GO:0006412; P:translation; IEA:UniProtKB-HAMAP	7.4e-15
cluster404	4	Babesia_canis|Bc_CHIPZ_H000191;Babesia_bovis|BBOV_III006750;Babesia_bigemina|BBBOND_0307430;Babesia_microti|BBM_III02970;	Babesia_canis|Bc_CHIPZ_H000191	valyl-trna synthetase	Babesia_bovis|BBOV_III006750	tRNA synthetases class I (I, L, M and V) family protein	P93736	Valine--tRNA ligase	GO:0009507; C:chloroplast; IDA:TAIR; GO:0005829; C:cytosol; IDA:TAIR; GO:0005739; C:mitochondrion; IDA:TAIR; GO:0002161; F:aminoacyl-tRNA editing activity; IEA:InterPro; GO:0005524; F:ATP binding; IEA:UniProtKB-KW; GO:0004832; F:valine-tRNA ligase activity; IEA:UniProtKB-EC; GO:0009793; P:embryo development ending in seed dormancy; IMP:TAIR; GO:0006438; P:valyl-tRNA aminoacylation; IEA:InterPro	5e-47
cluster405	4	Babesia_canis|Bc_CHIPZ_H000603;Babesia_microti|BBM_II02505;Babesia_bovis|BBOV_II001680;Babesia_bigemina|BBBOND_0201570;	Babesia_canis|Bc_CHIPZ_H000603	mediator complex subunit med4	Babesia_bovis|BBOV_II001680	hypothetical protein	N/A	N/A	N/A	N/A
cluster406	4	Babesia_canis|Bc_CHIPZ_H000620;Babesia_microti|BBM_I03310;Babesia_bovis|BBOV_II005030;Babesia_bigemina|BBBOND_0105250;	Babesia_canis|Bc_CHIPZ_H000620	vacuolar-sorting protein snf8	Babesia_bovis|BBOV_II005030	hypothetical protein	Q5M759	Vacuolar protein sorting-associated protein 22 homolog 1	GO:0000814; C:ESCRT II complex; ISS:TAIR; GO:0015031; P:protein transport; IEA:UniProtKB-KW	2e-28
cluster407	4	Babesia_canis|Bc_CHIPZ_H000623;Babesia_bovis|BBOV_II005240;Babesia_bigemina|BBBOND_0105060;Babesia_microti|BBM_I03205;	Babesia_canis|Bc_CHIPZ_H000623	soluble nsf attachment protein	Babesia_bovis|BBOV_II005240	SNAP protein, putative	Q9SPE6	Alpha-soluble NSF attachment protein 2	GO:0016020; C:membrane; IDA:TAIR; GO:0005886; C:plasma membrane; IDA:TAIR; GO:0009506; C:plasmodesma; IDA:TAIR; GO:0005774; C:vacuolar membrane; IDA:TAIR; GO:0005773; C:vacuole; IDA:TAIR; GO:0006886; P:intracellular protein transport; IEA:InterPro; GO:0016192; P:vesicle-mediated transport; IEA:UniProtKB-KW	8.7e-05
cluster408	4	Babesia_canis|Bc_CHIPZ_H000464;Babesia_microti|BBM_I02570;Babesia_bovis|BBOV_III010030;Babesia_bigemina|BBBOND_0102350;	Babesia_canis|Bc_CHIPZ_H000464	dna repair helicase	Babesia_bovis|BBOV_III010030	DNA repair helicase rad25 family protein	Q9FUG4	DNA repair helicase XPB2	GO:0005634; C:nucleus; IEA:UniProtKB-KW; GO:0005524; F:ATP binding; IEA:UniProtKB-KW; GO:0004003; F:ATP-dependent DNA helicase activity; IEA:InterPro; GO:0003677; F:DNA binding; IEA:UniProtKB-KW; GO:0006289; P:nucleotide-excision repair; IEA:InterPro; GO:0006355; P:regulation of transcription, DNA-templated; IEA:UniProtKB-KW; GO:0010224; P:response to UV-B; IEP:TAIR; GO:0006351; P:transcription, …	1.2e-140
cluster409	4	Babesia_canis|Bc_CHIPZ_H000627;Babesia_microti|BBM_I00825;Babesia_bovis|BBOV_II005520;Babesia_bigemina|BBBOND_0104780;	Babesia_canis|Bc_CHIPZ_H000627	rrna pseudouridine synthase	Babesia_bovis|BBOV_II005520	rRNA pseudouridine synthase, putative family protein	Q9LD90	H/ACA ribonucleoprotein complex subunit 4	GO:0005829; C:cytosol; IDA:TAIR; GO:0005730; C:nucleolus; IDA:TAIR; GO:0009506; C:plasmodesma; IDA:TAIR; GO:0030529; C:ribonucleoprotein complex; IEA:UniProtKB-KW; GO:0009982; F:pseudouridine synthase activity; ISS:TAIR; GO:0003723; F:RNA binding; IEA:UniProtKB-KW; GO:0001522; P:pseudouridine synthesis; IEA:InterPro; GO:0006364; P:rRNA processing; IEA:UniProtKB-KW	3.1e-82
cluster410	4	Babesia_canis|Bc_CHIPZ_H000631;Babesia_bovis|BBOV_II004960;Babesia_bigemina|BBBOND_0105330;Babesia_microti|BBM_I03350;	Babesia_canis|Bc_CHIPZ_H000631	splicing factor	Babesia_bovis|BBOV_II004960	RNA recognition motif (RRM)-containing protein	O23212	Splicing factor U2af large subunit A	GO:0005681; C:spliceosomal complex; IEA:UniProtKB-KW; GO:0000166; F:nucleotide binding; IEA:InterPro; GO:0003723; F:RNA binding; IEA:UniProtKB-KW; GO:0042742; P:defense response to bacterium; IEP:TAIR; GO:0000398; P:mRNA splicing, via spliceosome; ISS:TAIR	0.00046
cluster411	4	Babesia_canis|Bc_CHIPZ_H000630;Babesia_microti|BBM_I03365;Babesia_bovis|BBOV_II004940;Babesia_bigemina|BBBOND_0105350;	Babesia_canis|Bc_CHIPZ_H000630	60s ribosomal protein l7-b	Babesia_bovis|BBOV_II004940	hypothetical protein	Q9SAI5	60S ribosomal protein L7-1	GO:0005829; C:cytosol; IDA:TAIR; GO:0022625; C:cytosolic large ribosomal subunit; IDA:TAIR; GO:0005730; C:nucleolus; IDA:TAIR	6e-13
cluster412	4	Babesia_canis|Bc_CHIPZ_H000558;Babesia_microti|BBM_III02660;Babesia_bovis|BBOV_IV007340;Babesia_bigemina|BBBOND_0400810;	Babesia_canis|Bc_CHIPZ_H000558	hypothetical protein, conserved	Babesia_bovis|BBOV_IV007340	hypothetical protein	N/A	N/A	N/A	N/A
cluster413	4	Babesia_canis|Bc_CHIPZ_H000625;Babesia_microti|BBM_I03110;Babesia_bovis|BBOV_II005440;Babesia_bigemina|BBBOND_0104860;	Babesia_canis|Bc_CHIPZ_H000625	hypothetical protein, conserved	Babesia_bovis|BBOV_II005440	hypothetical protein	N/A	N/A	N/A	N/A
cluster414	4	Babesia_canis|Bc_CHIPZ_H000601;Babesia_microti|BBM_III02665;Babesia_bovis|BBOV_IV007330;Babesia_bigemina|BBBOND_0400820;	Babesia_canis|Bc_CHIPZ_H000601	hypothetical protein, conserved	Babesia_bovis|BBOV_IV007330	hypothetical protein	N/A	N/A	N/A	N/A
cluster415	4	Babesia_canis|Bc_CHIPZ_H000633;Babesia_microti|BBM_I03315;Babesia_bovis|BBOV_II005020;Babesia_bigemina|BBBOND_0105260;	Babesia_canis|Bc_CHIPZ_H000633	cell cycle regulator protein	Babesia_bovis|BBOV_II005020	cell cycle regulator protein, putative	N/A	N/A	N/A	N/A
cluster416	4	Babesia_canis|Bc_CHIPZ_H000619;Babesia_microti|BBM_I03360;Babesia_bovis|BBOV_II004950;Babesia_bigemina|BBBOND_0105340;	Babesia_canis|Bc_CHIPZ_H000619	adenylosuccinate synthetase	Babesia_bovis|BBOV_II004950	adenylosuccinate synthetase, putative	Q851S8	Adenylosuccinate synthetase 2, chloroplastic {ECO:0000255|HAMAP-Rule:MF_03125}	GO:0009507; C:chloroplast; IEA:UniProtKB-HAMAP; GO:0004019; F:adenylosuccinate synthase activity; IEA:UniProtKB-HAMAP; GO:0005525; F:GTP binding; IEA:UniProtKB-HAMAP; GO:0000287; F:magnesium ion binding; IEA:UniProtKB-HAMAP; GO:0044208; P:'de novo' AMP biosynthetic process; IEA:UniProtKB-UniPathway	4.3e-52
cluster417	4	Babesia_canis|Bc_CHIPZ_H000636;Babesia_bovis|BBOV_II005210;Babesia_bigemina|BBBOND_0105090;Babesia_microti|BBM_I03220;	Babesia_canis|Bc_CHIPZ_H000636	hypothetical protein, conserved	Babesia_bovis|BBOV_II005210	hypothetical protein	N/A	N/A	N/A	N/A
cluster418	4	Babesia_canis|Bc_CHIPZ_H000624;Babesia_bovis|BBOV_II005430;Babesia_bigemina|BBBOND_0104870;Babesia_microti|BBM_I03115;	Babesia_canis|Bc_CHIPZ_H000624	camp-dependent protein kinase regulatory subunit	Babesia_bovis|BBOV_II005430	cAMP-dependent protein kinase regulatory subunit , putative	N/A	N/A	N/A	N/A
cluster419	4	Babesia_canis|Bc_CHIPZ_H000634;Babesia_bovis|BBOV_II005100;Babesia_bigemina|BBBOND_0105190;Babesia_microti|BBM_I03280;	Babesia_canis|Bc_CHIPZ_H000634	surface protein	Babesia_bovis|BBOV_II005100	hypothetical protein	N/A	N/A	N/A	N/A
cluster420	4	Babesia_canis|Bc_CHIPZ_H000638;Babesia_microti|BBM_I03150;Babesia_bovis|BBOV_II005350;Babesia_bigemina|BBBOND_0104950;	Babesia_canis|Bc_CHIPZ_H000638	subunit of proteaseome activator	Babesia_bovis|BBOV_II005350	subunit of proteaseome activator complex, putative	N/A	N/A	N/A	N/A
cluster421	4	Babesia_canis|Bc_CHIPZ_H000641;Babesia_bovis|BBOV_II005500;Babesia_bigemina|BBBOND_0104800;Babesia_microti|BBM_I00875;	Babesia_canis|Bc_CHIPZ_H000641	hypothetical protein, conserved	Babesia_bovis|BBOV_II005500	hypothetical protein	N/A	N/A	N/A	N/A
cluster422	4	Babesia_canis|Bc_CHIPZ_H000632;Babesia_microti|BBM_I03345;Babesia_bovis|BBOV_II004970;Babesia_bigemina|BBBOND_0105320;	Babesia_canis|Bc_CHIPZ_H000632	thioredoxin peroxidase	Babesia_bovis|BBOV_II004970	thioredoxin peroxidase-like protein	Q96468	2-Cys peroxiredoxin BAS1, chloroplastic	GO:0009507; C:chloroplast; IEA:UniProtKB-KW; GO:0004601; F:peroxidase activity; IEA:UniProtKB-KW; GO:0051920; F:peroxiredoxin activity; IEA:UniProtKB-EC	4e-55
cluster423	4	Babesia_canis|Bc_CHIPZ_H000647;Babesia_microti|BBM_I03330;Babesia_bovis|BBOV_II005000;Babesia_bigemina|BBBOND_0105290;	Babesia_canis|Bc_CHIPZ_H000647	transmembrane protein	Babesia_bovis|BBOV_II005000	conserved hypothetical protein	N/A	N/A	N/A	N/A
cluster424	4	Babesia_canis|Bc_CHIPZ_H000650;Babesia_microti|BBM_I03245;Babesia_bovis|BBOV_II005180;Babesia_bigemina|BBBOND_0105120;	Babesia_canis|Bc_CHIPZ_H000650	ubiquitin carboxyl-terminal	Babesia_bovis|BBOV_II005180	u4/u6.u5 tri-snRNP-associated 65 kDa protein, putative	N/A	N/A	N/A	N/A
cluster425	4	Babesia_canis|Bc_CHIPZ_H000654;Babesia_microti|BBM_I03210;Babesia_bovis|BBOV_II005230;Babesia_bigemina|BBBOND_0105070;	Babesia_canis|Bc_CHIPZ_H000654	ww domain protein	Babesia_bovis|BBOV_II005230	WW domain containing protein	F4JCC1	Pre-mRNA-processing protein 40B	GO:0005634; C:nucleus; IDA:TAIR; GO:0070063; F:RNA polymerase binding; IPI:TAIR; GO:0006355; P:regulation of transcription, DNA-templated; IEA:UniProtKB-KW; GO:0008380; P:RNA splicing; IPI:TAIR; GO:0006351; P:transcription, DNA-templated; IEA:UniProtKB-KW	7.1e-12
cluster426	4	Babesia_canis|Bc_CHIPZ_H000646;Babesia_microti|BBM_I03335;Babesia_bovis|BBOV_II004990;Babesia_bigemina|BBBOND_0105300;	Babesia_canis|Bc_CHIPZ_H000646	t-cell immunomodulatory protein	Babesia_bovis|BBOV_II004990	T-cell immunomodulatory protein-like protein precursor, putative	N/A	N/A	N/A	N/A
cluster427	4	Babesia_canis|Bc_CHIPZ_H000600;Babesia_microti|BBM_III02730;Babesia_bovis|BBOV_IV007400;Babesia_bigemina|BBBOND_0400700;	Babesia_canis|Bc_CHIPZ_H000600	eukaryotic translation initiation	Babesia_bovis|BBOV_IV007400	MIF4G domain containing protein	Q76E23	Eukaryotic translation initiation factor 4G	GO:0003743; F:translation initiation factor activity; IEA:UniProtKB-KW; GO:0006417; P:regulation of translation; IEA:UniProtKB-KW; GO:0009737; P:response to abscisic acid; IDA:TAIR; GO:0009615; P:response to virus; IMP:TAIR	1.1e-30
cluster428	4	Babesia_canis|Bc_CHIPZ_H000656;Babesia_microti|BBM_I03125;Babesia_bovis|BBOV_II005410;Babesia_bigemina|BBBOND_0104890;	Babesia_canis|Bc_CHIPZ_H000656	hypothetical protein, conserved	Babesia_bovis|BBOV_II005410	hypothetical protein	N/A	N/A	N/A	N/A
cluster429	4	Babesia_canis|Bc_CHIPZ_H000661;Babesia_microti|BBM_I03300;Babesia_bovis|BBOV_II005070;Babesia_bigemina|BBBOND_0105220;	Babesia_canis|Bc_CHIPZ_H000661	cytidine diphosphate-diacylglycerol	Babesia_bovis|BBOV_II005070	cytidine diphosphate-diacylglycerol synthase, putative	O04928	Phosphatidate cytidylyltransferase	GO:0005783; C:endoplasmic reticulum; IDA:TAIR; GO:0016021; C:integral component of membrane; IEA:UniProtKB-KW; GO:0016020; C:membrane; ISS:TAIR; GO:0004605; F:phosphatidate cytidylyltransferase activity; IDA:TAIR; GO:0016024; P:CDP-diacylglycerol biosynthetic process; IEA:UniProtKB-UniPathway; GO:0080186; P:developmental vegetative growth; IGI:TAIR; GO:0008654; P:phospholipid biosynthetic process…	1.5e-61
cluster430	4	Babesia_canis|Bc_CHIPZ_H000668;Babesia_microti|BBM_I03155;Babesia_bovis|BBOV_II005340;Babesia_bigemina|BBBOND_0104960;	Babesia_canis|Bc_CHIPZ_H000668	ctp synthase	Babesia_bovis|BBOV_II005340	cytidine triphosphate synthetase, putative	N/A	N/A	N/A	N/A
cluster431	4	Babesia_canis|Bc_CHIPZ_H000463;Babesia_microti|BBM_I03425;Babesia_bovis|BBOV_III009970;Babesia_bigemina|BBBOND_0102430;	Babesia_canis|Bc_CHIPZ_H000463	dna repair protein rad50	Babesia_bovis|BBOV_III009970	conserved hypothetical protein	Q9SL02	DNA repair protein RAD50	GO:0000781; C:chromosome, telomeric region; IEA:UniProtKB-KW; GO:0005737; C:cytoplasm; IDA:TAIR; GO:0030870; C:Mre11 complex; TAS:TAIR; GO:0005634; C:nucleus; IDA:TAIR; GO:0005524; F:ATP binding; IEA:UniProtKB-KW; GO:0004518; F:nuclease activity; IEA:InterPro; GO:0008270; F:zinc ion binding; IEA:InterPro; GO:0006302; P:double-strand break repair; IMP:TAIR; GO:0007126; P:meiotic nuclear division; …	2.1e-53
cluster432	4	Babesia_canis|Bc_CHIPZ_H000450;Babesia_microti|BBM_I02710;Babesia_bovis|BBOV_III010250;Babesia_bigemina|BBBOND_0102090;	Babesia_canis|Bc_CHIPZ_H000450	eukaryotic initiation factor 4a	Babesia_bovis|BBOV_III010250	eukaryotic translation initiation factor 4A, putative	Q9CAI7	Eukaryotic initiation factor 4A-3	GO:0005829; C:cytosol; IDA:TAIR; GO:0009505; C:plant-type cell wall; IDA:TAIR; GO:0005774; C:vacuolar membrane; IDA:TAIR; GO:0005524; F:ATP binding; IEA:UniProtKB-KW; GO:0008026; F:ATP-dependent helicase activity; IEA:InterPro; GO:0003743; F:translation initiation factor activity; IEA:UniProtKB-KW	7.5e-67
cluster433	4	Babesia_canis|Bc_CHIPZ_H000670;Babesia_microti|BBM_I03120;Babesia_bovis|BBOV_II005420;Babesia_bigemina|BBBOND_0104880;	Babesia_canis|Bc_CHIPZ_H000670	transmembrane protein 184a	Babesia_bovis|BBOV_II005420	hypothetical protein	N/A	N/A	N/A	N/A
cluster434	4	Babesia_canis|Bc_CHIPZ_H000637;Babesia_microti|BBM_I03160;Babesia_bovis|BBOV_II005330;Babesia_bigemina|BBBOND_0104970;	Babesia_canis|Bc_CHIPZ_H000637	dna primase small	Babesia_bovis|BBOV_II005330	DNA primase small subunit, putative	N/A	N/A	N/A	N/A
cluster435	4	Babesia_canis|Bc_CHIPZ_H000707;Babesia_bovis|BBOV_IV004620;Babesia_bigemina|BBBOND_0210390;Babesia_microti|BBM_II00830;	Babesia_canis|Bc_CHIPZ_H000707	polyadenylate-binding protein	Babesia_bovis|BBOV_IV004620	hypothetical protein	Q9LEB4	Polyadenylate-binding protein RBP45	GO:0005634; C:nucleus; IDA:UniProtKB; GO:0000166; F:nucleotide binding; IEA:InterPro; GO:0008143; F:poly(A) binding; IDA:UniProtKB; GO:0006397; P:mRNA processing; IEA:UniProtKB-KW	2.2e-09
cluster436	4	Babesia_canis|Bc_CHIPZ_H000666;Babesia_microti|BBM_I03255;Babesia_bovis|BBOV_II005160;Babesia_bigemina|BBBOND_0105140;	Babesia_canis|Bc_CHIPZ_H000666	dna replication licensing factor	Babesia_bovis|BBOV_II005160	DNA replication licensing factor MCM4	Q5JKB0	DNA replication licensing factor MCM4	GO:0005829; C:cytosol; IEA:EnsemblPlants/Gramene; GO:0042555; C:MCM complex; IEA:EnsemblPlants/Gramene; GO:0005634; C:nucleus; IEA:UniProtKB-KW; GO:0005524; F:ATP binding; IEA:UniProtKB-KW; GO:0003677; F:DNA binding; IEA:UniProtKB-KW; GO:0003678; F:DNA helicase activity; IEA:EnsemblPlants/Gramene; GO:0046872; F:metal ion binding; IEA:UniProtKB-KW; GO:0008283; P:cell proliferation; IEA:EnsemblPlan…	2.8e-97
cluster437	4	Babesia_canis|Bc_CHIPZ_H000236;Babesia_microti|BBM_III03695;Babesia_bovis|BBOV_IV010990;Babesia_bigemina|BBBOND_0108740;	Babesia_canis|Bc_CHIPZ_H000236	eukaryotic translation initiation factor	Babesia_bovis|BBOV_IV010990	eukaryotic initiation factor 4A-3 (eIF4A-3) , putative	Q10I26	DEAD-box ATP-dependent RNA helicase 34	GO:0005634; C:nucleus; IEA:UniProtKB-KW; GO:0005524; F:ATP binding; IEA:UniProtKB-KW; GO:0008026; F:ATP-dependent helicase activity; IEA:InterPro; GO:0003723; F:RNA binding; IEA:UniProtKB-KW; GO:0006364; P:rRNA processing; IEA:UniProtKB-KW	5.4e-96
cluster438	4	Babesia_canis|Bc_CHIPZ_H000705;Babesia_microti|BBM_II00870;Babesia_bovis|BBOV_IV004540;Babesia_bigemina|BBBOND_0210520;	Babesia_canis|Bc_CHIPZ_H000705	ribosomal phosphoprotein p0	Babesia_bovis|BBOV_IV004540	phosphoriboprotein P0	P57691	60S acidic ribosomal protein P0-3	GO:0022626; C:cytosolic ribosome; IDA:TAIR; GO:0016020; C:membrane; IDA:TAIR; GO:0003735; F:structural constituent of ribosome; IEA:InterPro; GO:0009651; P:response to salt stress; IEP:TAIR; GO:0042254; P:ribosome biogenesis; IEA:InterPro; GO:0006414; P:translational elongation; IEA:InterPro	1.4e-69
cluster439	4	Babesia_canis|Bc_CHIPZ_H000706;Babesia_microti|BBM_II00855;Babesia_bovis|BBOV_IV004570;Babesia_bigemina|BBBOND_0210490;	Babesia_canis|Bc_CHIPZ_H000706	transmembrane protein	Babesia_bovis|BBOV_IV004570	hypothetical protein	N/A	N/A	N/A	N/A
cluster440	4	Babesia_canis|Bc_CHIPZ_H000674;Babesia_bovis|BBOV_II005550;Babesia_bigemina|BBBOND_0104750;Babesia_microti|BBM_I00845;	Babesia_canis|Bc_CHIPZ_H000674	hypothetical protein, conserved	Babesia_bovis|BBOV_II005550	hypothetical protein	N/A	N/A	N/A	N/A
cluster441	4	Babesia_canis|Bc_CHIPZ_H000167;Babesia_bovis|BBOV_III005690;Babesia_bigemina|BBBOND_0308730;Babesia_microti|BBM_I00635;	Babesia_canis|Bc_CHIPZ_H000167	glycine-rich rna-binding	Babesia_bovis|BBOV_III005690	hypothetical protein	Q9C658	Protein decapping 5	GO:0000932; C:cytoplasmic mRNA processing body; IDA:UniProtKB; GO:0005829; C:cytosol; IDA:TAIR; GO:0042803; F:protein homodimerization activity; IDA:UniProtKB; GO:0033962; P:cytoplasmic mRNA processing body assembly; IMP:TAIR; GO:0031087; P:deadenylation-independent decapping of nuclear-transcribed mRNA; IMP:TAIR; GO:0006397; P:mRNA processing; IEA:UniProtKB-KW; GO:0017148; P:negative regulation …	1.7e-10
cluster442	4	Babesia_canis|Bc_CHIPZ_H000629;Babesia_microti|BBM_I03420;Babesia_bovis|BBOV_II004930;Babesia_bigemina|BBBOND_0105360;	Babesia_canis|Bc_CHIPZ_H000629	26s proteasome regulatory subunit 6b	Babesia_bovis|BBOV_II004930	26s proteasome aaa-ATPase subunit Rpt3, putative	P54778	26S protease regulatory subunit 6B homolog	GO:0005737; C:cytoplasm; IEA:UniProtKB-KW; GO:0005634; C:nucleus; IEA:UniProtKB-KW; GO:0000502; C:proteasome complex; IEA:UniProtKB-KW; GO:0005524; F:ATP binding; IEA:UniProtKB-KW; GO:0016787; F:hydrolase activity; IEA:InterPro; GO:0030163; P:protein catabolic process; IEA:InterPro	7.6e-90
cluster443	4	Babesia_canis|Bc_CHIPZ_H000708;Babesia_microti|BBM_III08040;Babesia_bovis|BBOV_IV003490;Babesia_bigemina|BBBOND_0100100;	Babesia_canis|Bc_CHIPZ_H000708	heat shock protein	Babesia_bovis|BBOV_IV003490	heat shock protein 70	P37900	Heat shock 70 kDa protein, mitochondrial	GO:0005739; C:mitochondrion; IEA:UniProtKB-KW; GO:0005524; F:ATP binding; IEA:UniProtKB-KW; GO:0006457; P:protein folding; IEA:InterPro; GO:0006950; P:response to stress; IEA:UniProtKB-KW	3.2e-98
cluster444	4	Babesia_canis|Bc_CHIPZ_H000432;Babesia_microti|BBM_I02575;Babesia_bovis|BBOV_III010040;Babesia_bigemina|BBBOND_0102340;	Babesia_canis|Bc_CHIPZ_H000432	dynamin central region family	Babesia_bovis|BBOV_III010040	dynamin central region family protein	Q8S944	Dynamin-related protein 3A	GO:0005739; C:mitochondrion; IEA:UniProtKB-KW; GO:0005777; C:peroxisome; IDA:UniProtKB; GO:0005525; F:GTP binding; IEA:UniProtKB-KW; GO:0003924; F:GTPase activity; IEA:InterPro; GO:0042802; F:identical protein binding; IPI:IntAct; GO:0007049; P:cell cycle; IEA:UniProtKB-KW; GO:0051301; P:cell division; IEA:UniProtKB-KW; GO:0007031; P:peroxisome organization; IEA:UniProtKB-KW	2e-64
cluster445	4	Babesia_canis|Bc_CHIPZ_H000561;Babesia_bigemina|BBBOND_0201540;Babesia_microti|BBM_II02490;Babesia_bovis|BBOV_II001670;	Babesia_canis|Bc_CHIPZ_H000561	calcium-activated bk potassium channel alpha subunit containing	Babesia_bovis|BBOV_II001670	hypothetical protein	N/A	N/A	N/A	N/A
cluster446	4	Babesia_canis|Bc_CHIPZ_H000377;Babesia_microti|BBM_III07060;Babesia_bovis|BBOV_III010990;Babesia_bigemina|BBBOND_0101020;	Babesia_canis|Bc_CHIPZ_H000377	serine threonine-protein phosphatase pp-x isozyme 2	Babesia_bovis|BBOV_III010990	Ser/Thr protein phosphatase family protein	P48528	Serine/threonine-protein phosphatase PP-X isozyme 2	GO:0009536; C:plastid; IEA:UniProtKB-KW; GO:0046872; F:metal ion binding; IEA:UniProtKB-KW; GO:0004722; F:protein serine/threonine phosphatase activity; ISS:TAIR; GO:0016311; P:dephosphorylation; ISS:GOC	2.1e-114
cluster447	4	Babesia_canis|Bc_CHIPZ_H000726;Babesia_microti|BBM_II00975;Babesia_bovis|BBOV_IV004400;Babesia_bigemina|BBBOND_0210665;	Babesia_canis|Bc_CHIPZ_H000726	molecular chaperone ( -like)	Babesia_bovis|BBOV_IV004400	hypothetical protein	N/A	N/A	N/A	N/A
cluster448	4	Babesia_canis|Bc_CHIPZ_H000728;Babesia_microti|BBM_II00860;Babesia_bovis|BBOV_IV004560;Babesia_bigemina|BBBOND_0210500;	Babesia_canis|Bc_CHIPZ_H000728	hydroxyacylglutathione hydrolase	Babesia_bovis|BBOV_IV004560	hydroxyacylglutathione hydrolase, putative	O24496	Hydroxyacylglutathione hydrolase cytoplasmic	GO:0005829; C:cytosol; IDA:TAIR; GO:0004416; F:hydroxyacylglutathione hydrolase activity; IEA:UniProtKB-EC; GO:0008270; F:zinc ion binding; IEA:InterPro; GO:0006750; P:glutathione biosynthetic process; IEA:InterPro	2.5e-52
cluster449	4	Babesia_canis|Bc_CHIPZ_H000249;Babesia_microti|BBM_III03625;Babesia_bovis|BBOV_IV010880;Babesia_bigemina|BBBOND_0108620;	Babesia_canis|Bc_CHIPZ_H000249	heat shock protein	Babesia_bovis|BBOV_IV010880	heat shock protein 75, putative	P36182	Heat shock protein 82	GO:0005737; C:cytoplasm; IEA:UniProtKB-KW; GO:0005524; F:ATP binding; IEA:UniProtKB-KW; GO:0006457; P:protein folding; IEA:InterPro; GO:0006950; P:response to stress; IEA:UniProtKB-KW	1.8e-43
cluster450	4	Babesia_canis|Bc_CHIPZ_H000733;Babesia_microti|BBM_III08130;Babesia_bovis|BBOV_IV003600;Babesia_bigemina|BBBOND_0100300;	Babesia_canis|Bc_CHIPZ_H000733	ribosomal protein l7 l12	Babesia_bovis|BBOV_IV003600	ribosomal protein L7/L12	Q1XDE8	50S ribosomal protein L12, chloroplastic {ECO:0000255|HAMAP-Rule:MF_00368}	GO:0009507; C:chloroplast; IEA:UniProtKB-HAMAP; GO:0005840; C:ribosome; IEA:UniProtKB-KW; GO:0003735; F:structural constituent of ribosome; IEA:InterPro; GO:0006412; P:translation; IEA:UniProtKB-HAMAP	2e-08
cluster451	4	Babesia_canis|Bc_CHIPZ_H000735;Babesia_microti|BBM_III08150;Babesia_bovis|BBOV_IV003640;Babesia_bigemina|BBBOND_0100340;	Babesia_canis|Bc_CHIPZ_H000735	dna gyrase subunit a	Babesia_bovis|BBOV_IV003640	DNA gyrase A subunit, putative	Q7XZF7	Probable DNA gyrase subunit A, chloroplastic/mitochondrial	GO:0009507; C:chloroplast; IEA:UniProtKB-KW; GO:0005694; C:chromosome; IEA:EnsemblPlants/Gramene; GO:0016592; C:mediator complex; IEA:EnsemblPlants/Gramene; GO:0005739; C:mitochondrion; IEA:UniProtKB-KW; GO:0009295; C:nucleoid; IEA:EnsemblPlants/Gramene; GO:0005524; F:ATP binding; IEA:UniProtKB-KW; GO:0003677; F:DNA binding; IEA:UniProtKB-KW; GO:0003918; F:DNA topoisomerase type II (ATP-hydrolyzi…	1.2e-25
cluster452	4	Babesia_canis|Bc_CHIPZ_H000075;Babesia_microti|BBM_I01170;Babesia_bovis|BBOV_IV007060;Babesia_bigemina|BBBOND_0401120;	Babesia_canis|Bc_CHIPZ_H000075	dna polymerase alpha	Babesia_bovis|BBOV_IV007060	DNA polymerase alpha subunit, putative	O48653	DNA polymerase alpha catalytic subunit	GO:0005634; C:nucleus; IDA:Gramene; GO:0051539; F:4 iron, 4 sulfur cluster binding; IEA:UniProtKB-KW; GO:0003677; F:DNA binding; IEA:UniProtKB-KW; GO:0003896; F:DNA primase activity; IDA:Gramene; GO:0003887; F:DNA-directed DNA polymerase activity; IDA:Gramene; GO:0046872; F:metal ion binding; IEA:UniProtKB-KW; GO:0001882; F:nucleoside binding; IEA:EnsemblPlants/Gramene; GO:0000166; F:nucleotide b…	3.4e-115
cluster453	4	Babesia_canis|Bc_CHIPZ_H000592;Babesia_microti|BBM_II02465;Babesia_bovis|BBOV_II001630;Babesia_bigemina|BBBOND_0201500;	Babesia_canis|Bc_CHIPZ_H000592	protein serine threonine phosphatase	Babesia_bovis|BBOV_II001630	kelch repeat domain containing/Serine/threonine protein phosphatase protein , putative	Q2QM47	Serine/threonine-protein phosphatase BSL2 homolog	GO:0005634; C:nucleus; IEA:UniProtKB-KW; GO:0005506; F:iron ion binding; IEA:InterPro; GO:0030145; F:manganese ion binding; IEA:InterPro; GO:0004721; F:phosphoprotein phosphatase activity; IEA:UniProtKB-KW	1.6e-98
cluster454	4	Babesia_canis|Bc_CHIPZ_H000739;Babesia_microti|BBM_I00040;Babesia_bovis|BBOV_IV003920;Babesia_bigemina|BBBOND_0100570;	Babesia_canis|Bc_CHIPZ_H000739	hypothetical protein, conserved	Babesia_bovis|BBOV_IV003920	hypothetical protein	N/A	N/A	N/A	N/A
cluster455	4	Babesia_canis|Bc_CHIPZ_H000740;Babesia_microti|BBM_II00445;Babesia_bovis|BBOV_IV004040;Babesia_bigemina|BBBOND_0211130;	Babesia_canis|Bc_CHIPZ_H000740	ribosomal protein s11	Babesia_bovis|BBOV_IV004040	ribosomal protein S11, putative	N/A	N/A	N/A	N/A
cluster456	4	Babesia_canis|Bc_CHIPZ_H000725;Babesia_microti|BBM_III08105;Babesia_bovis|BBOV_IV003570;Babesia_bigemina|BBBOND_0100270;	Babesia_canis|Bc_CHIPZ_H000725	palmitoyltransferase zdhhc3	Babesia_bovis|BBOV_IV003570	DHHC zinc finger domain containing protein	Q5M757	Probable protein S-acyltransferase 12	GO:0016021; C:integral component of membrane; IEA:UniProtKB-KW; GO:0005886; C:plasma membrane; IEA:UniProtKB-KW; GO:0019706; F:protein-cysteine S-palmitoyltransferase activity; IEA:UniProtKB-EC; GO:0008270; F:zinc ion binding; IEA:InterPro	1.6e-28
cluster457	4	Babesia_canis|Bc_CHIPZ_H000748;Babesia_microti|BBM_II00945;Babesia_bovis|BBOV_IV004330;Babesia_bigemina|BBBOND_0210740;	Babesia_canis|Bc_CHIPZ_H000748	serine protease	Babesia_bovis|BBOV_IV004330	DegP protease, putative	O81187	Glutaredoxin	GO:0005737; C:cytoplasm; IEA:UniProtKB-KW; GO:0009055; F:electron carrier activity; IEA:InterPro; GO:0015035; F:protein disulfide oxidoreductase activity; IEA:InterPro; GO:0045454; P:cell redox homeostasis; IEA:InterPro	0.014
cluster458	4	Babesia_canis|Bc_CHIPZ_H000744;Babesia_microti|BBM_II00900;Babesia_bovis|BBOV_IV004240;Babesia_bigemina|BBBOND_0210895;	Babesia_canis|Bc_CHIPZ_H000744	probable rrna maturation factor	Babesia_bovis|BBOV_IV004240	conserved hypothetical protein	N/A	N/A	N/A	N/A
cluster459	4	Babesia_canis|Bc_CHIPZ_H000758;Babesia_microti|BBM_I00025;Babesia_bovis|BBOV_IV003900;Babesia_bigemina|BBBOND_0100550;	Babesia_canis|Bc_CHIPZ_H000758	ubiquitin-like protein	Babesia_bovis|BBOV_IV003900	ubiquitin-like protein, putative	P55857	Small ubiquitin-related modifier 1	GO:0005737; C:cytoplasm; IEA:UniProtKB-KW; GO:0005634; C:nucleus; IEA:UniProtKB-KW	7.5e-21
cluster460	4	Babesia_canis|Bc_CHIPZ_H000753;Babesia_microti|BBM_III08010;Babesia_bovis|BBOV_IV003540;Babesia_bigemina|BBBOND_0100240;	Babesia_canis|Bc_CHIPZ_H000753	40s ribosomal protein	Babesia_bovis|BBOV_IV003540	ribosomal protein S2	P49688	40S ribosomal protein S2-3	GO:0005829; C:cytosol; IDA:TAIR; GO:0022626; C:cytosolic ribosome; IDA:TAIR; GO:0022627; C:cytosolic small ribosomal subunit; IDA:TAIR; GO:0016020; C:membrane; IDA:TAIR; GO:0005730; C:nucleolus; IDA:TAIR; GO:0009506; C:plasmodesma; IDA:TAIR; GO:0003723; F:RNA binding; IEA:InterPro; GO:0003735; F:structural constituent of ribosome; IEA:InterPro; GO:0006412; P:translation; IEA:InterPro	4.3e-89
cluster461	4	Babesia_canis|Bc_CHIPZ_H000642;Babesia_bovis|BBOV_II005510;Babesia_bigemina|BBBOND_0104790;Babesia_microti|BBM_I00820;	Babesia_canis|Bc_CHIPZ_H000642	atp-dependent dna family protein	Babesia_bovis|BBOV_II005510	ATP-dependent DNA helicase, RecQ family protein	Q8L840	ATP-dependent DNA helicase Q-like 4A	GO:0005634; C:nucleus; IEA:UniProtKB-KW; GO:0009506; C:plasmodesma; IDA:TAIR; GO:0043138; F:3'-5' DNA helicase activity; IDA:UniProtKB; GO:0005524; F:ATP binding; IEA:UniProtKB-KW; GO:0043140; F:ATP-dependent 3'-5' DNA helicase activity; IEA:InterPro; GO:0046872; F:metal ion binding; IEA:UniProtKB-KW; GO:0003676; F:nucleic acid binding; IEA:InterPro; GO:0071215; P:cellular response to abscisic ac…	1.2e-47
cluster462	4	Babesia_canis|Bc_CHIPZ_H000762;Babesia_microti|BBM_II00450;Babesia_bovis|BBOV_IV004050;Babesia_bigemina|BBBOND_0211120;	Babesia_canis|Bc_CHIPZ_H000762	cluster assembly scaffold	Babesia_bovis|BBOV_IV004050	iron sulfur cluster assembly protein nifU-like, putative	O81433	Iron-sulfur cluster assembly protein 3	GO:0005739; C:mitochondrion; IDA:TAIR; GO:0051537; F:2 iron, 2 sulfur cluster binding; IEA:UniProtKB-KW; GO:0005506; F:iron ion binding; IEA:InterPro; GO:0005198; F:structural molecule activity; ISS:TAIR; GO:0016226; P:iron-sulfur cluster assembly; IGI:TAIR	6.7e-32
cluster463	4	Babesia_canis|Bc_CHIPZ_H000673;Babesia_microti|BBM_I00830;Babesia_bovis|BBOV_II005530;Babesia_bigemina|BBBOND_0104770;	Babesia_canis|Bc_CHIPZ_H000673	transcriptional regulatory	Babesia_bovis|BBOV_II005530	hypothetical protein	N/A	N/A	N/A	N/A
cluster465	4	Babesia_canis|Bc_CHIPZ_H000759;Babesia_microti|BBM_I00075;Babesia_bovis|BBOV_IV003970;Babesia_bigemina|BBBOND_0100620;	Babesia_canis|Bc_CHIPZ_H000759	mki67 fha domain-interacting nucleolar phosphoprotein	Babesia_bovis|BBOV_IV003970	RNA recognition motif containing protein	Q9SD61	Zinc finger CCCH domain-containing protein 42	GO:0003677; F:DNA binding; IEA:UniProtKB-KW; GO:0046872; F:metal ion binding; IEA:UniProtKB-KW; GO:0000166; F:nucleotide binding; IEA:InterPro; GO:0003723; F:RNA binding; IEA:UniProtKB-KW	3.7e-09
cluster466	4	Babesia_canis|Bc_CHIPZ_H000750;Babesia_microti|BBM_II01015;Babesia_bovis|BBOV_IV004510;Babesia_bigemina|BBBOND_0210560;	Babesia_canis|Bc_CHIPZ_H000750	gtpase	Babesia_bovis|BBOV_IV004510	GTPase family protein	A2YPR8	Probable GTP-binding protein OBGC1, chloroplastic	GO:0009706; C:chloroplast inner membrane; IEA:EnsemblPlants/Gramene; GO:0009570; C:chloroplast stroma; IEA:EnsemblPlants/Gramene; GO:0005525; F:GTP binding; IEA:UniProtKB-KW; GO:0003924; F:GTPase activity; IEA:EnsemblPlants/Gramene; GO:0000287; F:magnesium ion binding; IEA:EnsemblPlants/Gramene; GO:0009658; P:chloroplast organization; IEA:EnsemblPlants/Gramene; GO:0009793; P:embryo development en…	2e-23
cluster467	4	Babesia_canis|Bc_CHIPZ_H000657;Babesia_bovis|BBOV_II005470;Babesia_microti|BBM_I03100;Babesia_bigemina|BBBOND_0104830;	Babesia_canis|Bc_CHIPZ_H000657	gliding-associated protein	Babesia_bovis|BBOV_II005470	gliding-associated protein 45, putative	B2ZX90	Chromatin assembly factor 1 subunit FSM	GO:0005634; C:nucleus; IEA:UniProtKB-KW; GO:0016568; P:chromatin modification; IEA:UniProtKB-KW; GO:0006310; P:DNA recombination; IEA:UniProtKB-KW; GO:0006281; P:DNA repair; IEA:UniProtKB-KW; GO:0044772; P:mitotic cell cycle phase transition; TAS:UniProtKB; GO:0010389; P:regulation of G2/M transition of mitotic cell cycle; TAS:UniProtKB; GO:0006355; P:regulation of transcription, DNA-templated; I…	3.6e-09
cluster468	4	Babesia_canis|Bc_CHIPZ_H000766;Babesia_microti|BBM_II00475;Babesia_bovis|BBOV_IV004100;Babesia_bigemina|BBBOND_0211060;	Babesia_canis|Bc_CHIPZ_H000766	gtp-binding protein	Babesia_bovis|BBOV_IV004100	GTP-binding protein, putative	N/A	N/A	N/A	N/A
cluster469	4	Babesia_canis|Bc_CHIPZ_H000767;Babesia_microti|BBM_II01090;Babesia_bovis|BBOV_IV004150;Babesia_bigemina|BBBOND_0210990;	Babesia_canis|Bc_CHIPZ_H000767	peptidyl-prolyl cis-trans isomerase e	Babesia_bovis|BBOV_IV004150	RNA recognition motif (RRM)-containing protein	Q9FNR1	Glycine-rich RNA-binding protein 3, mitochondrial	GO:0005739; C:mitochondrion; IDA:UniProtKB; GO:0005524; F:ATP binding; IDA:TAIR; GO:0005507; F:copper ion binding; IDA:TAIR; GO:0003723; F:RNA binding; IEA:UniProtKB-KW; GO:0009409; P:response to cold; IEP:UniProtKB	4e-06
cluster470	4	Babesia_canis|Bc_CHIPZ_H000752;Babesia_microti|BBM_III08015;Babesia_bovis|BBOV_IV003520;Babesia_bigemina|BBBOND_0100140;	Babesia_canis|Bc_CHIPZ_H000752	hypothetical protein, conserved	Babesia_bovis|BBOV_IV003520	conserved hypothetical protein	N/A	N/A	N/A	N/A
cluster471	4	Babesia_canis|Bc_CHIPZ_H000237;Babesia_bovis|BBOV_IV011050;Babesia_bigemina|BBBOND_0108800;Babesia_microti|BBM_III03720;	Babesia_canis|Bc_CHIPZ_H000237	wd40 repeat myosin-like	Babesia_bovis|BBOV_IV011050	WD40 repeat myosin-like protein, putative	F4I5Q6	Myosin-7	GO:0016459; C:myosin complex; IEA:UniProtKB-KW; GO:0005524; F:ATP binding; IEA:UniProtKB-KW; GO:0003774; F:motor activity; ISS:TAIR; GO:0030048; P:actin filament-based movement; TAS:TAIR; GO:0008152; P:metabolic process; ISS:GOC	1.5e-06
cluster472	4	Babesia_canis|Bc_CHIPZ_H000461;Babesia_microti|BBM_I03445;Babesia_bovis|BBOV_III009950;Babesia_bigemina|BBBOND_0102480;	Babesia_canis|Bc_CHIPZ_H000461	coatomer alpha subunit	Babesia_bovis|BBOV_III009950	WD domain, G-beta repeat domain containing protein	Q94A40	Coatomer subunit alpha-1	GO:0030126; C:COPI vesicle coat; IEA:InterPro; GO:0005829; C:cytosol; IDA:TAIR; GO:0016020; C:membrane; IDA:TAIR; GO:0005886; C:plasma membrane; IDA:TAIR; GO:0005198; F:structural molecule activity; IEA:InterPro; GO:0006886; P:intracellular protein transport; IEA:InterPro; GO:0016192; P:vesicle-mediated transport; IEA:UniProtKB-KW	1.2e-17
cluster473	4	Babesia_canis|Bc_CHIPZ_H000675;Babesia_microti|BBM_I00870;Babesia_bovis|BBOV_II005570;Babesia_bigemina|BBBOND_0104730;	Babesia_canis|Bc_CHIPZ_H000675	phosphate transporter	Babesia_bovis|BBOV_II005570	phosphate transporter, putative	Q38954	Inorganic phosphate transporter 2-1, chloroplastic	GO:0009507; C:chloroplast; IDA:TAIR; GO:0009941; C:chloroplast envelope; IDA:TAIR; GO:0016021; C:integral component of membrane; IEA:UniProtKB-KW; GO:0009528; C:plastid inner membrane; IEA:UniProtKB-KW; GO:0005315; F:inorganic phosphate transmembrane transporter activity; IEA:InterPro; GO:0009673; F:low-affinity phosphate transmembrane transporter activity; IDA:TAIR; GO:0015293; F:symporter activ…	6.9e-05
cluster474	4	Babesia_canis|Bc_CHIPZ_H000350;Babesia_bigemina|BBBOND_0101080;Babesia_microti|BBM_I02040;Babesia_bovis|BBOV_III010920;	Babesia_canis|Bc_CHIPZ_H000350	hypothetical protein METSMIF1_03333	Babesia_bovis|BBOV_III010920	hypothetical protein	Q0INC5	DEAD-box ATP-dependent RNA helicase 28	GO:0005524; F:ATP binding; IEA:UniProtKB-KW; GO:0008026; F:ATP-dependent helicase activity; IEA:EnsemblPlants/Gramene; GO:0003723; F:RNA binding; IEA:UniProtKB-KW	0.00033
cluster475	4	Babesia_canis|Bc_CHIPZ_H000770;Babesia_microti|BBM_II00890;Babesia_bovis|BBOV_IV004220;Babesia_bigemina|BBBOND_0210910;	Babesia_canis|Bc_CHIPZ_H000770	bet3 transport	Babesia_bovis|BBOV_IV004220	Bet3 transport protein, putative	N/A	N/A	N/A	N/A
cluster476	4	Babesia_canis|Bc_CHIPZ_H000769;Babesia_microti|BBM_II01115;Babesia_bovis|BBOV_IV004190;Babesia_bigemina|BBBOND_0210950;	Babesia_canis|Bc_CHIPZ_H000769	eukaryotic translation initiation factor 2 subunit 3	Babesia_bovis|BBOV_IV004190	translation initiation factor 2 gamma subunit , putative	P50371	Elongation factor Tu, chloroplastic	GO:0009507; C:chloroplast; IEA:UniProtKB-HAMAP; GO:0005525; F:GTP binding; IEA:UniProtKB-HAMAP; GO:0003924; F:GTPase activity; IEA:InterPro; GO:0003746; F:translation elongation factor activity; IEA:UniProtKB-HAMAP	2.6e-19
cluster477	4	Babesia_canis|Bc_CHIPZ_H000774;Babesia_microti|BBM_II01005;Babesia_bovis|BBOV_IV004470;Babesia_bigemina|BBBOND_0210600;	Babesia_canis|Bc_CHIPZ_H000774	cmgc dyrk prp4 protein variant	Babesia_bovis|BBOV_IV004470	serine/threonine-protein kinase , putative	Q9SPK4	Phosphoenolpyruvate carboxylase kinase 1	GO:0005524; F:ATP binding; IEA:UniProtKB-KW; GO:0004674; F:protein serine/threonine kinase activity; IDA:TAIR; GO:0046898; P:response to cycloheximide; IDA:UniProtKB; GO:0009416; P:response to light stimulus; IDA:UniProtKB	1.9e-10
cluster478	4	Babesia_canis|Bc_CHIPZ_H000764;Babesia_microti|BBM_II00465;Babesia_bovis|BBOV_IV004070;Babesia_bigemina|BBBOND_0211080;	Babesia_canis|Bc_CHIPZ_H000764	hypothetical protein, conserved	Babesia_bovis|BBOV_IV004070	conserved hypothetical protein	N/A	N/A	N/A	N/A
cluster479	4	Babesia_canis|Bc_CHIPZ_H000781;Babesia_bigemina|BBBOND_0210710;Babesia_microti|BBM_II00960;Babesia_bovis|BBOV_IV004360;	Babesia_canis|Bc_CHIPZ_H000781	hypothetical protein	Babesia_bovis|BBOV_IV004360	membrane protein, putative	N/A	N/A	N/A	N/A
cluster480	4	Babesia_canis|Bc_CHIPZ_H000586;Babesia_microti|BBM_I01085;Babesia_bovis|BBOV_IV007290;Babesia_bigemina|BBBOND_0400870;	Babesia_canis|Bc_CHIPZ_H000586	formin 2	Babesia_bovis|BBOV_IV007290	formin homology 2 domain containing protein	P0C5K3	Putative formin-like protein 15b	GO:0005884; C:actin filament; IEA:InterPro; GO:0045010; P:actin nucleation; IEA:InterPro	2.6e-16
cluster481	4	Babesia_canis|Bc_CHIPZ_H000784;Babesia_bovis|BBOV_IV004450;Babesia_bigemina|BBBOND_0210620;Babesia_microti|BBM_II00995;	Babesia_canis|Bc_CHIPZ_H000784	hypothetical protein, conserved	Babesia_bovis|BBOV_IV004450	conserved hypothetical protein	N/A	N/A	N/A	N/A
cluster482	4	Babesia_canis|Bc_CHIPZ_H000712;Babesia_microti|BBM_II03465;Babesia_bovis|BBOV_IV003870;Babesia_bigemina|BBBOND_0100490;	Babesia_canis|Bc_CHIPZ_H000712	molybdenum cofactor synthesis protein 3 molybdopterin synthase	Babesia_bovis|BBOV_IV003870	molybdenum cofactor synthesis protein 3 / molybdopterin synthase sulphurylase, putative	Q9ZNW0	Adenylyltransferase and sulfurtransferase MOCS3 {ECO:0000255|HAMAP-Rule:MF_03049}	GO:0005829; C:cytosol; IEA:InterPro; GO:0005524; F:ATP binding; IEA:UniProtKB-KW; GO:0046872; F:metal ion binding; IEA:UniProtKB-KW; GO:0008265; F:Mo-molybdopterin cofactor sulfurase activity; ISS:TAIR; GO:0061605; F:molybdopterin-synthase adenylyltransferase activity; IEA:UniProtKB-EC; GO:0061604; F:molybdopterin-synthase sulfurtransferase activity; IEA:UniProtKB-EC; GO:0004792; F:thiosulfate su…	1.8e-29
cluster483	4	Babesia_canis|Bc_CHIPZ_H000771;Babesia_microti|BBM_II00955;Babesia_bovis|BBOV_IV004350;Babesia_bigemina|BBBOND_0210720;	Babesia_canis|Bc_CHIPZ_H000771	ubiquitin carboxyl-terminal hydrolase 5 isoform x2	Babesia_bovis|BBOV_IV004350	ubiquitin carboxyl-terminal hydrolase, putative	Q8L6Y1	Ubiquitin carboxyl-terminal hydrolase 14	GO:0005829; C:cytosol; IDA:TAIR; GO:0008242; F:omega peptidase activity; IEA:InterPro; GO:0004843; F:ubiquitin-specific protease activity; IDA:TAIR; GO:0008270; F:zinc ion binding; IEA:InterPro; GO:0009793; P:embryo development ending in seed dormancy; IMP:TAIR; GO:0016579; P:protein deubiquitination; IDA:TAIR; GO:0048767; P:root hair elongation; IMP:TAIR; GO:0006511; P:ubiquitin-dependent protei…	3.1e-61
cluster484	4	Babesia_canis|Bc_CHIPZ_H000810;Babesia_bovis|BBOV_IV003760;Babesia_bigemina|BBBOND_0100390;Babesia_microti|BBM_I00120;	Babesia_canis|Bc_CHIPZ_H000810	---NA---	Babesia_bovis|BBOV_IV003760	actin-related protein, putative	N/A	N/A	N/A	N/A
cluster485	4	Babesia_canis|Bc_CHIPZ_H000785;Babesia_microti|BBM_III04940;Babesia_bovis|BBOV_IV003940;Babesia_bigemina|BBBOND_0100590;	Babesia_canis|Bc_CHIPZ_H000785	hypothetical protein, conserved	Babesia_bovis|BBOV_IV003940	hypothetical protein	N/A	N/A	N/A	N/A
cluster486	4	Babesia_canis|Bc_CHIPZ_H000788;Babesia_microti|BBM_III08050;Babesia_bovis|BBOV_IV003460;Babesia_bigemina|BBBOND_0100070;	Babesia_canis|Bc_CHIPZ_H000788	eukaryotic peptide chain release factor subunit 1	Babesia_bovis|BBOV_IV003460	peptide chain release factor subunit 1	Q9LPV8	Eukaryotic peptide chain release factor subunit 1-2	GO:0005829; C:cytosol; IDA:TAIR; GO:0005886; C:plasma membrane; IDA:TAIR; GO:0003747; F:translation release factor activity; IGI:TAIR; GO:0016149; F:translation release factor activity, codon specific; IEA:InterPro; GO:0006415; P:translational termination; IGI:TAIR	6.5e-19
cluster487	4	Babesia_canis|Bc_CHIPZ_H000795;Babesia_microti|BBM_II01010;Babesia_bovis|BBOV_IV004480;Babesia_bigemina|BBBOND_0210590;	Babesia_canis|Bc_CHIPZ_H000795	nad-dependent glycerol-3-phosphate dehydrogenase	Babesia_bovis|BBOV_IV004480	glycerol-3-phosphate dehydrogenase, putative	P52425	Glycerol-3-phosphate dehydrogenase [NAD(+)]	GO:0009331; C:glycerol-3-phosphate dehydrogenase complex; IEA:InterPro; GO:0004367; F:glycerol-3-phosphate dehydrogenase [NAD+] activity; IEA:UniProtKB-EC; GO:0051287; F:NAD binding; IEA:InterPro; GO:0005975; P:carbohydrate metabolic process; IEA:InterPro; GO:0046168; P:glycerol-3-phosphate catabolic process; IEA:InterPro	1.4e-79
cluster488	4	Babesia_canis|Bc_CHIPZ_H000786;Babesia_microti|BBM_I00095;Babesia_bovis|BBOV_IV004030;Babesia_bigemina|BBBOND_0100640;	Babesia_canis|Bc_CHIPZ_H000786	erythrocyte binding protein	Babesia_bovis|BBOV_IV004030	conserved hypothetical protein	N/A	N/A	N/A	N/A
cluster489	4	Babesia_canis|Bc_CHIPZ_H000640;Babesia_microti|BBM_I03085;Babesia_bovis|BBOV_II005480;Babesia_bigemina|BBBOND_0104820;	Babesia_canis|Bc_CHIPZ_H000640	transcription factor with ap2 domain	Babesia_bovis|BBOV_II005480	hypothetical protein	N/A	N/A	N/A	N/A
cluster490	4	Babesia_canis|Bc_CHIPZ_H000791;Babesia_microti|BBM_II01075;Babesia_bovis|BBOV_IV004120;Babesia_bigemina|BBBOND_0211015;	Babesia_canis|Bc_CHIPZ_H000791	zinc finger protein	Babesia_bovis|BBOV_IV004120	ZPR1 zinc-finger domain containing protein	N/A	N/A	N/A	N/A
cluster491	4	Babesia_canis|Bc_CHIPZ_H000729;Babesia_microti|BBM_II00850;Babesia_bovis|BBOV_IV004580;Babesia_bigemina|BBBOND_0210430;	Babesia_canis|Bc_CHIPZ_H000729	26s protease regulatory subunit	Babesia_bovis|BBOV_IV004580	26S protease regulatory subunit 6A, putative	Q9SEI2	26S protease regulatory subunit 6A homolog A	GO:0005737; C:cytoplasm; IDA:TAIR; GO:0005829; C:cytosol; IDA:TAIR; GO:0005634; C:nucleus; IDA:TAIR; GO:0000502; C:proteasome complex; IDA:TAIR; GO:0005524; F:ATP binding; IEA:UniProtKB-KW; GO:0016787; F:hydrolase activity; IEA:InterPro; GO:0009553; P:embryo sac development; IGI:TAIR; GO:0009555; P:pollen development; IGI:TAIR; GO:0010498; P:proteasomal protein catabolic process; IGI:TAIR	2.6e-172
cluster492	4	Babesia_canis|Bc_CHIPZ_H000481;Babesia_microti|BBM_I02730;Babesia_bovis|BBOV_III010280;Babesia_bigemina|BBBOND_0102040;	Babesia_canis|Bc_CHIPZ_H000481	corepressor complex crc230	Babesia_bovis|BBOV_III010280	hypothetical protein	N/A	N/A	N/A	N/A
cluster493	4	Babesia_canis|Bc_CHIPZ_H000794;Babesia_microti|BBM_II00905;Babesia_bovis|BBOV_IV004260;Babesia_bigemina|BBBOND_0210880;	Babesia_canis|Bc_CHIPZ_H000794	histone acetyltransferase taf1 250	Babesia_bovis|BBOV_IV004260	bromodomain containing protein	Q67W65	Transcription initiation factor TFIID subunit 1	GO:0005634; C:nucleus; IEA:UniProtKB-KW; GO:0003676; F:nucleic acid binding; IEA:InterPro; GO:0008270; F:zinc ion binding; IEA:InterPro; GO:0016568; P:chromatin modification; IEA:UniProtKB-KW; GO:0006355; P:regulation of transcription, DNA-templated; IEA:UniProtKB-KW; GO:0006351; P:transcription, DNA-templated; IEA:UniProtKB-KW	1.6e-07
cluster494	4	Babesia_canis|Bc_CHIPZ_H000658;Babesia_microti|BBM_I03080;Babesia_bovis|BBOV_II005490;Babesia_bigemina|BBBOND_0104810;	Babesia_canis|Bc_CHIPZ_H000658	atp-dependent rna helicase	Babesia_bovis|BBOV_II005490	DEAD/DEAH box helicase family protein	Q9FFT9	DEAD-box ATP-dependent RNA helicase 32	GO:0005730; C:nucleolus; IDA:TAIR; GO:0005524; F:ATP binding; IEA:UniProtKB-KW; GO:0008026; F:ATP-dependent helicase activity; IEA:InterPro; GO:0003723; F:RNA binding; IEA:UniProtKB-KW	3.7e-62
cluster495	4	Babesia_canis|Bc_CHIPZ_H000720;Babesia_microti|BBM_II01070;Babesia_bovis|BBOV_IV004110;Babesia_bigemina|BBBOND_0211040;	Babesia_canis|Bc_CHIPZ_H000720	ccr4-not transcription complex subunit 4	Babesia_bovis|BBOV_IV004110	conserved hypothetical protein	Q9LFL0	Cellulose synthase-like protein D2	GO:0005768; C:endosome; IDA:TAIR; GO:0005794; C:Golgi apparatus; IDA:TAIR; GO:0030173; C:integral component of Golgi membrane; IDA:TAIR; GO:0005886; C:plasma membrane; IDA:TAIR; GO:0005802; C:trans-Golgi network; IDA:TAIR; GO:0016760; F:cellulose synthase (UDP-forming) activity; IEA:InterPro; GO:0051753; F:mannan synthase activity; IDA:TAIR; GO:0071555; P:cell wall organization; IEA:UniProtKB-KW;…	0.00012
cluster496	4	Babesia_canis|Bc_CHIPZ_H000840;Babesia_microti|BBM_III07110;Babesia_bovis|BBOV_IV005690;Babesia_bigemina|BBBOND_0211890;	Babesia_canis|Bc_CHIPZ_H000840	alpha beta hydrolase	Babesia_bovis|BBOV_IV005690	hypothetical protein	N/A	N/A	N/A	N/A
cluster497	4	Babesia_canis|Bc_CHIPZ_H000843;Babesia_microti|BBM_I01645;Babesia_bovis|BBOV_IV002440;Babesia_bigemina|BBBOND_0211440;	Babesia_canis|Bc_CHIPZ_H000843	cytochrome oxidase biogenesis protein 1-1	Babesia_bovis|BBOV_IV002440	cytochrome oxidase biogenesis protein 1-1 (OXA1), putative	N/A	N/A	N/A	N/A
cluster498	4	Babesia_canis|Bc_CHIPZ_H000838;Babesia_bigemina|BBBOND_0212010;Babesia_microti|BBM_III07125;Babesia_bovis|BBOV_II000160;	Babesia_canis|Bc_CHIPZ_H000838	hypothetical protein	Babesia_bovis|BBOV_II000160	hypothetical protein	N/A	N/A	N/A	N/A
cluster499	4	Babesia_canis|Bc_CHIPZ_H000837;Babesia_microti|BBM_III07175;Babesia_bovis|BBOV_II000200;Babesia_bigemina|BBBOND_0212050;	Babesia_canis|Bc_CHIPZ_H000837	cyclophilin	Babesia_bovis|BBOV_II000200	cyclophilin, putative	Q9LPC7	Peptidyl-prolyl cis-trans isomerase CYP18-1	GO:0005737; C:cytoplasm; IEA:UniProtKB-KW; GO:0042277; F:peptide binding; IEA:UniProtKB-KW; GO:0003755; F:peptidyl-prolyl cis-trans isomerase activity; IEA:UniProtKB-KW; GO:0006457; P:protein folding; IEA:UniProtKB-KW	2e-38
cluster500	4	Babesia_canis|Bc_CHIPZ_H000169;Babesia_microti|BBM_III07710;Babesia_bovis|BBOV_III005740;Babesia_bigemina|BBBOND_0308680;	Babesia_canis|Bc_CHIPZ_H000169	agc kinase	Babesia_bovis|BBOV_III005740	protein kinase domain containing protein	P42818	Serine/threonine-protein kinase AtPK1/AtPK6	GO:0005737; C:cytoplasm; IDA:TAIR; GO:0005524; F:ATP binding; IEA:UniProtKB-KW; GO:0016301; F:kinase activity; IDA:TAIR; GO:0004672; F:protein kinase activity; ISS:TAIR; GO:0004674; F:protein serine/threonine kinase activity; IDA:TAIR; GO:0045727; P:positive regulation of translation; TAS:TAIR; GO:0006468; P:protein phosphorylation; IDA:TAIR; GO:0009409; P:response to cold; IEP:TAIR; GO:0006970; …	3.5e-56
cluster501	4	Babesia_canis|Bc_CHIPZ_H000870;Babesia_microti|BBM_III04800;Babesia_bovis|BBOV_IV002760;Babesia_bigemina|BBBOND_0211810;	Babesia_canis|Bc_CHIPZ_H000870	60s ribosomal protein l37a	Babesia_bovis|BBOV_IV002760	ribosomal protein L37a, putative	Q5QM99	60S ribosomal protein L37a	GO:0005840; C:ribosome; IEA:UniProtKB-KW; GO:0046872; F:metal ion binding; IEA:UniProtKB-KW; GO:0003735; F:structural constituent of ribosome; IEA:InterPro; GO:0006412; P:translation; IEA:InterPro	2.5e-08
cluster502	4	Babesia_canis|Bc_CHIPZ_H000576;Babesia_microti|BBM_I01070;Babesia_bovis|BBOV_IV007280;Babesia_bigemina|BBBOND_0400880;	Babesia_canis|Bc_CHIPZ_H000576	dna replication licensing factor mcm7	Babesia_bovis|BBOV_IV007280	ATP dependent DNA helicase, putative	P43299	DNA replication licensing factor MCM7	GO:0005737; C:cytoplasm; IDA:TAIR; GO:0042555; C:MCM complex; IEA:InterPro; GO:0005634; C:nucleus; IDA:TAIR; GO:0000347; C:THO complex; IDA:UniProtKB; GO:0005524; F:ATP binding; IEA:UniProtKB-KW; GO:0003677; F:DNA binding; IEA:UniProtKB-KW; GO:0003678; F:DNA helicase activity; IEA:InterPro; GO:0046872; F:metal ion binding; IEA:UniProtKB-KW; GO:0007049; P:cell cycle; IEA:UniProtKB-KW; GO:0006270; …	8.1e-88
cluster503	4	Babesia_canis|Bc_CHIPZ_H000841;Babesia_microti|BBM_III04780;Babesia_bovis|BBOV_IV002800;Babesia_bigemina|BBBOND_0211850;	Babesia_canis|Bc_CHIPZ_H000841	nad(+) nadh kinase domain-containing protein	Babesia_bovis|BBOV_IV002800	ATP-NAD-dependent kinase, putative	Q9C5W3	NAD kinase 2, chloroplastic	GO:0009507; C:chloroplast; IEA:UniProtKB-KW; GO:0005524; F:ATP binding; IEA:UniProtKB-KW; GO:0003951; F:NAD+ kinase activity; IEA:UniProtKB-EC; GO:0019674; P:NAD metabolic process; IEA:InterPro; GO:0006741; P:NADP biosynthetic process; IEA:InterPro	2.8e-31
cluster504	4	Babesia_canis|Bc_CHIPZ_H000865;Babesia_microti|BBM_III07145;Babesia_bovis|BBOV_II000240;Babesia_bigemina|BBBOND_0212090;	Babesia_canis|Bc_CHIPZ_H000865	glucose-6-phosphate isomerase	Babesia_bovis|BBOV_II000240	glucose-6-phosphate isomerase protein	Q9FXM4	Glucose-6-phosphate isomerase, cytosolic	GO:0005737; C:cytoplasm; IEA:UniProtKB-KW; GO:0004347; F:glucose-6-phosphate isomerase activity; IEA:UniProtKB-EC; GO:0006094; P:gluconeogenesis; IEA:UniProtKB-KW; GO:0006096; P:glycolytic process; IEA:UniProtKB-UniPathway	9.1e-62
cluster505	4	Babesia_canis|Bc_CHIPZ_H000859;Babesia_bovis|BBOV_II000230;Babesia_bigemina|BBBOND_0212080;Babesia_microti|BBM_III07150;	Babesia_canis|Bc_CHIPZ_H000859	serine esterase domain containing protein	Babesia_bovis|BBOV_II000230	putative serine esterase domain containing protein	N/A	N/A	N/A	N/A
cluster506	4	Babesia_canis|Bc_CHIPZ_H000862;Babesia_microti|BBM_III04790;Babesia_bovis|BBOV_IV002780;Babesia_bigemina|BBBOND_0211830;	Babesia_canis|Bc_CHIPZ_H000862	amine transporter	Babesia_bovis|BBOV_IV002780	hypothetcial protein	N/A	N/A	N/A	N/A
cluster507	4	Babesia_canis|Bc_CHIPZ_H000880;Babesia_bovis|BBOV_III006410;Babesia_bigemina|BBBOND_0307750;Babesia_microti|BBM_III03045;	Babesia_canis|Bc_CHIPZ_H000880	glutaminyl-trna synthetase	Babesia_bovis|BBOV_III006410	membrane protein, putative	N/A	N/A	N/A	N/A
cluster508	4	Babesia_canis|Bc_CHIPZ_H000890;Babesia_bovis|BBOV_III005510;Babesia_bigemina|BBBOND_0308980;Babesia_microti|BBM_III07920;	Babesia_canis|Bc_CHIPZ_H000890	hypothetical protein, conserved	Babesia_bovis|BBOV_III005510	hypothetical protein	N/A	N/A	N/A	N/A
cluster509	4	Babesia_canis|Bc_CHIPZ_H000892;Babesia_microti|BBM_II03260;Babesia_bovis|BBOV_III005340;Babesia_bigemina|BBBOND_0309240;	Babesia_canis|Bc_CHIPZ_H000892	domain containing	Babesia_bovis|BBOV_III005340	hypothetical protein	P42824	DnaJ protein homolog 2	GO:0016020; C:membrane; IEA:UniProtKB-KW; GO:0005524; F:ATP binding; IEA:InterPro; GO:0046872; F:metal ion binding; IEA:UniProtKB-KW; GO:0006457; P:protein folding; IEA:InterPro; GO:0009408; P:response to heat; IEA:InterPro	0.0011
cluster510	4	Babesia_canis|Bc_CHIPZ_H000884;Babesia_microti|BBM_III07845;Babesia_bovis|BBOV_III005380;Babesia_bigemina|BBBOND_0309130;	Babesia_canis|Bc_CHIPZ_H000884	g-protein beta wd-40 repeat containing protein	Babesia_bovis|BBOV_III005380	WD domain, G-beta repeat containing protein	Q6S7B0	Transcription initiation factor TFIID subunit 5	GO:0005634; C:nucleus; IEA:UniProtKB-KW; GO:0006355; P:regulation of transcription, DNA-templated; IEA:UniProtKB-KW; GO:0006351; P:transcription, DNA-templated; IEA:UniProtKB-KW	1.6e-11
cluster511	4	Babesia_canis|Bc_CHIPZ_H000897;Babesia_microti|BBM_III07930;Babesia_bigemina|BBBOND_0308960;Babesia_bovis|BBOV_III005530;	Babesia_canis|Bc_CHIPZ_H000897	longevity-assurance protein domain-containing protein	Babesia_bovis|BBOV_III005530	hypothetical protein	Q6EUN0	ASC1-like protein 1	GO:0005783; C:endoplasmic reticulum; IEA:UniProtKB-KW; GO:0016021; C:integral component of membrane; IEA:UniProtKB-KW; GO:0006629; P:lipid metabolic process; IEA:UniProtKB-KW	2.9e-19
cluster512	4	Babesia_canis|Bc_CHIPZ_H000909;Babesia_microti|BBM_III07950;Babesia_bovis|BBOV_III005560;Babesia_bigemina|BBBOND_0308930;	Babesia_canis|Bc_CHIPZ_H000909	ribosomal protein l20	Babesia_bovis|BBOV_III005560	ribosomal protein L20, putative	P14809	50S ribosomal protein L20, cyanelle	GO:0009842; C:cyanelle; IEA:UniProtKB-KW; GO:0005840; C:ribosome; IEA:UniProtKB-KW; GO:0019843; F:rRNA binding; IEA:UniProtKB-KW; GO:0003735; F:structural constituent of ribosome; IEA:InterPro; GO:0006412; P:translation; IEA:InterPro	1.3e-12
cluster513	4	Babesia_canis|Bc_CHIPZ_H000881;Babesia_microti|BBM_III07945;Babesia_bovis|BBOV_III005550;Babesia_bigemina|BBBOND_0308940;	Babesia_canis|Bc_CHIPZ_H000881	translocation protein	Babesia_bovis|BBOV_III005550	conserved hypothetical protein	N/A	N/A	N/A	N/A
cluster514	4	Babesia_canis|Bc_CHIPZ_H000343;Babesia_microti|BBM_I00180;Babesia_bovis|BBOV_III011180;Babesia_bigemina|BBBOND_0100860;	Babesia_canis|Bc_CHIPZ_H000343	wd g-beta repeat-containing protein	Babesia_bovis|BBOV_III011180	WD domain, G-beta repeat containing protein	Q9FUY2	Transcriptional corepressor LEUNIG	GO:0005634; C:nucleus; IEA:UniProtKB-KW; GO:0030154; P:cell differentiation; IEA:UniProtKB-KW; GO:0009908; P:flower development; IEA:UniProtKB-KW; GO:0045892; P:negative regulation of transcription, DNA-templated; IDA:UniProtKB; GO:0006351; P:transcription, DNA-templated; IEA:UniProtKB-KW	5.4e-11
cluster515	4	Babesia_canis|Bc_CHIPZ_H000717;Babesia_microti|BBM_I00085;Babesia_bovis|BBOV_IV004000;Babesia_bigemina|BBBOND_0100670;	Babesia_canis|Bc_CHIPZ_H000717	hypothetical protein, conserved	Babesia_bovis|BBOV_IV004000	conserved hypothetical protein	Q5D869	DNA-directed RNA polymerase V subunit 1	GO:0000418; C:DNA-directed RNA polymerase IV complex; IPI:TAIR; GO:0000419; C:DNA-directed RNA polymerase V complex; IDA:UniProtKB; GO:0016604; C:nuclear body; IDA:TAIR; GO:0005730; C:nucleolus; IDA:TAIR; GO:0005634; C:nucleus; IDA:UniProtKB; GO:0030880; C:RNA polymerase complex; IPI:TAIR; GO:0005507; F:copper ion binding; IEA:InterPro; GO:0003677; F:DNA binding; IEA:InterPro; GO:0003899; F:DNA-d…	0.00019
cluster516	4	Babesia_canis|Bc_CHIPZ_H000906;Babesia_bovis|BBOV_III006430;Babesia_bigemina|BBBOND_0307730;Babesia_microti|BBM_III03050;	Babesia_canis|Bc_CHIPZ_H000906	protein kinase domain containing protein	Babesia_bovis|BBOV_III006430	protein kinase domain containing protein	N/A	N/A	N/A	N/A
cluster517	4	Babesia_canis|Bc_CHIPZ_H000903;Babesia_microti|BBM_III07855;Babesia_bovis|BBOV_III005400;Babesia_bigemina|BBBOND_0309110;	Babesia_canis|Bc_CHIPZ_H000903	protein cwfj c-terminus 1 family protein	Babesia_bovis|BBOV_III005400	conserved hypothetical protein	N/A	N/A	N/A	N/A
cluster518	4	Babesia_canis|Bc_CHIPZ_H000918;Babesia_bovis|BBOV_III006440;Babesia_bigemina|BBBOND_0307720;Babesia_microti|BBM_III03055;	Babesia_canis|Bc_CHIPZ_H000918	thymidylate kinase	Babesia_bovis|BBOV_III006440	thymidylate kinase, putative	N/A	N/A	N/A	N/A
cluster519	4	Babesia_canis|Bc_CHIPZ_H000919;Babesia_microti|BBM_III07960;Babesia_bovis|BBOV_III005810;Babesia_bigemina|BBBOND_0308900;	Babesia_canis|Bc_CHIPZ_H000919	surp module domain-containing protein	Babesia_bovis|BBOV_III005810	Surp module domain containing protein	Q8RXF1	Probable splicing factor 3A subunit 1	GO:0005684; C:U2-type spliceosomal complex; ISS:UniProtKB; GO:0003723; F:RNA binding; ISS:UniProtKB; GO:0000398; P:mRNA splicing, via spliceosome; ISS:UniProtKB	1.5e-14
cluster520	4	Babesia_canis|Bc_CHIPZ_H000904;Babesia_microti|BBM_II03270;Babesia_bovis|BBOV_III005370;Babesia_bigemina|BBBOND_0309140;	Babesia_canis|Bc_CHIPZ_H000904	hypothetical protein, conserved	Babesia_bovis|BBOV_III005370	hypothetical protein	N/A	N/A	N/A	N/A
cluster521	4	Babesia_canis|Bc_CHIPZ_H000917;Babesia_microti|BBM_II03265;Babesia_bovis|BBOV_III005350;Babesia_bigemina|BBBOND_0309230;	Babesia_canis|Bc_CHIPZ_H000917	beta-catenin family protein 1	Babesia_bovis|BBOV_III005350	hypothetical protein	N/A	N/A	N/A	N/A
cluster522	4	Babesia_canis|Bc_CHIPZ_H000914;Babesia_microti|BBM_III07870;Babesia_bovis|BBOV_III005420;Babesia_bigemina|BBBOND_0309090;	Babesia_canis|Bc_CHIPZ_H000914	tetratricopeptide repeat domain containing protein	Babesia_bovis|BBOV_III005420	tetratricopeptide repeat domain containing protein	Q9STH1	Hsp70-Hsp90 organizing protein 3	GO:0005737; C:cytoplasm; IEA:UniProtKB-KW; GO:0005634; C:nucleus; IEA:UniProtKB-KW; GO:0051879; F:Hsp90 protein binding; ISS:UniProtKB; GO:0070678; F:preprotein binding; ISS:UniProtKB; GO:0051131; P:chaperone-mediated protein complex assembly; ISS:UniProtKB; GO:0010286; P:heat acclimation; IMP:UniProtKB; GO:0009408; P:response to heat; IEP:TAIR; GO:0009644; P:response to high light intensity; IEP…	1.7e-11
cluster523	4	Babesia_canis|Bc_CHIPZ_H000902;Babesia_microti|BBM_III07875;Babesia_bovis|BBOV_III005430;Babesia_bigemina|BBBOND_0309080;	Babesia_canis|Bc_CHIPZ_H000902	hypothetical protein	Babesia_bovis|BBOV_III005430	hypothetical protein	N/A	N/A	N/A	N/A
cluster524	4	Babesia_canis|Bc_CHIPZ_H000867;Babesia_microti|BBM_III07165;Babesia_bovis|BBOV_II000190;Babesia_bigemina|BBBOND_0212040;	Babesia_canis|Bc_CHIPZ_H000867	aaa family	Babesia_bovis|BBOV_II000190	ATPase, AAA family	Q9SEX2	Katanin p60 ATPase-containing subunit A1 {ECO:0000255|HAMAP-Rule:MF_03023}	GO:0005737; C:cytoplasm; IEA:UniProtKB-HAMAP; GO:0005874; C:microtubule; IEA:UniProtKB-KW; GO:0005524; F:ATP binding; IEA:UniProtKB-KW; GO:0008568; F:microtubule-severing ATPase activity; IEA:UniProtKB-EC; GO:0043622; P:cortical microtubule organization; IMP:TAIR; GO:0000226; P:microtubule cytoskeleton organization; IMP:TAIR; GO:0051013; P:microtubule severing; IEA:UniProtKB-HAMAP; GO:0009825; P:…	6.8e-51
cluster525	4	Babesia_canis|Bc_CHIPZ_H000362;Babesia_microti|BBM_I00185;Babesia_bovis|BBOV_III011170;Babesia_bigemina|BBBOND_0100850;	Babesia_canis|Bc_CHIPZ_H000362	abc transporter family protein	Babesia_bovis|BBOV_III011170	ABC transporter family protein	Q9LVM1	ABC transporter B family member 25, mitochondrial	GO:0009507; C:chloroplast; IDA:TAIR; GO:0009941; C:chloroplast envelope; IDA:TAIR; GO:0016021; C:integral component of membrane; IBA:RefGenome; GO:0005743; C:mitochondrial inner membrane; IBA:RefGenome; GO:0005739; C:mitochondrion; IDA:UniProtKB; GO:0005524; F:ATP binding; IEA:UniProtKB-KW; GO:0042626; F:ATPase activity, coupled to transmembrane movement of substances; IBA:RefGenome; GO:0005215; …	3.4e-94
cluster526	4	Babesia_canis|Bc_CHIPZ_H000976;Babesia_microti|BBM_I01680;Babesia_bovis|BBOV_IV002310;Babesia_bigemina|BBBOND_0404505;	Babesia_canis|Bc_CHIPZ_H000976	dehydrodolichyl diphosphate syntase complex subunit dhdds isoform x3	Babesia_bovis|BBOV_IV002310	undecaprenyl pyrophosphate synthetase, putative	N/A	N/A	N/A	N/A
cluster527	4	Babesia_canis|Bc_CHIPZ_H000779;Babesia_microti|BBM_II03470;Babesia_bovis|BBOV_IV003880;Babesia_bigemina|BBBOND_0100500;	Babesia_canis|Bc_CHIPZ_H000779	domain containing	Babesia_bovis|BBOV_IV003880	conserved hypothetical protein	N/A	N/A	N/A	N/A
cluster528	4	Babesia_canis|Bc_CHIPZ_H000978;Babesia_microti|BBM_I01765;Babesia_bovis|BBOV_IV002090;Babesia_bigemina|BBBOND_0404780;	Babesia_canis|Bc_CHIPZ_H000978	RuvB-like 2 DNA helicase	Babesia_bovis|BBOV_IV002090	RuvB-like 2 DNA helicase	Q9FMR9	RuvB-like protein 1	GO:0009507; C:chloroplast; IDA:TAIR; GO:0005829; C:cytosol; IDA:TAIR; GO:0005730; C:nucleolus; IDA:TAIR; GO:0005634; C:nucleus; IDA:TAIR; GO:0005524; F:ATP binding; IEA:UniProtKB-KW; GO:0043141; F:ATP-dependent 5'-3' DNA helicase activity; IEA:InterPro; GO:0030154; P:cell differentiation; IEA:UniProtKB-KW; GO:0009908; P:flower development; IEA:UniProtKB-KW; GO:0048507; P:meristem development; IMP…	7.5e-40
cluster529	4	Babesia_canis|Bc_CHIPZ_H000984;Babesia_microti|BBM_I01740;Babesia_bovis|BBOV_IV002140;Babesia_bigemina|BBBOND_0404720;	Babesia_canis|Bc_CHIPZ_H000984	splicing factor 3b subunit	Babesia_bovis|BBOV_IV002140	splicing factor 3B subunit 2	N/A	N/A	N/A	N/A
cluster530	4	Babesia_canis|Bc_CHIPZ_H000832;Babesia_microti|BBM_III04810;Babesia_bovis|BBOV_IV002750;Babesia_bigemina|BBBOND_0211760;	Babesia_canis|Bc_CHIPZ_H000832	dead (asp-glu-ala-asp) box polypeptide ddx39	Babesia_bovis|BBOV_IV002750	eIF-4A-like DEAD family RNA helicase, putative	Q0JM17	DEAD-box ATP-dependent RNA helicase 56	GO:0005634; C:nucleus; IEA:UniProtKB-KW; GO:0005524; F:ATP binding; IEA:UniProtKB-KW; GO:0004386; F:helicase activity; IEA:UniProtKB-KW; GO:0003723; F:RNA binding; IEA:UniProtKB-KW; GO:0006397; P:mRNA processing; IEA:UniProtKB-KW; GO:0051028; P:mRNA transport; IEA:UniProtKB-KW; GO:0008380; P:RNA splicing; IEA:UniProtKB-KW	2.9e-36
cluster531	4	Babesia_canis|Bc_CHIPZ_H000988;Babesia_microti|BBM_I01750;Babesia_bovis|BBOV_IV002130;Babesia_bigemina|BBBOND_0404740;	Babesia_canis|Bc_CHIPZ_H000988	ccaat-box dna binding protein subunit b	Babesia_bovis|BBOV_IV002130	hypothetical protein	N/A	N/A	N/A	N/A
cluster532	4	Babesia_canis|Bc_CHIPZ_H000994;Babesia_microti|BBM_I01760;Babesia_bovis|BBOV_IV002100;Babesia_bigemina|BBBOND_0404770;	Babesia_canis|Bc_CHIPZ_H000994	transmembrane protein	Babesia_bovis|BBOV_IV002100	hypothetical protein	N/A	N/A	N/A	N/A
cluster533	4	Babesia_canis|Bc_CHIPZ_H000999;Babesia_microti|BBM_I01690;Babesia_bovis|BBOV_IV002300;Babesia_bigemina|BBBOND_0404520;	Babesia_canis|Bc_CHIPZ_H000999	dna primase large	Babesia_bovis|BBOV_IV002300	DNA primase, large subunit	Q84WJ2	Probable DNA primase large subunit	GO:1990077; C:primosome complex; IEA:UniProtKB-KW; GO:0051539; F:4 iron, 4 sulfur cluster binding; IEA:UniProtKB-KW; GO:0003677; F:DNA binding; IEA:UniProtKB-KW; GO:0003896; F:DNA primase activity; IEA:InterPro; GO:0046872; F:metal ion binding; IEA:UniProtKB-KW	3.2e-36
cluster534	4	Babesia_canis|Bc_CHIPZ_H001000;Babesia_microti|BBM_I01670;Babesia_bovis|BBOV_IV002330;Babesia_bigemina|BBBOND_0404480;	Babesia_canis|Bc_CHIPZ_H001000	protein disulfide-isomerase	Babesia_bovis|BBOV_IV002330	protein disulfide-isomerase	Q9XI01	Protein disulfide isomerase-like 1-1	GO:0009507; C:chloroplast; IDA:TAIR; GO:0005783; C:endoplasmic reticulum; IDA:TAIR; GO:0000327; C:lytic vacuole within protein storage vacuole; IDA:TAIR; GO:0016020; C:membrane; IDA:TAIR; GO:0009505; C:plant-type cell wall; IDA:TAIR; GO:0000326; C:protein storage vacuole; IDA:TAIR; GO:0009579; C:thylakoid; IDA:TAIR; GO:0005773; C:vacuole; IDA:TAIR; GO:0003756; F:protein disulfide isomerase activi…	7.6e-17
cluster535	4	Babesia_canis|Bc_CHIPZ_H000864;Babesia_microti|BBM_III07155;Babesia_bovis|BBOV_II000260;Babesia_bigemina|BBBOND_0212110;	Babesia_canis|Bc_CHIPZ_H000864	ribosome biogenesis protein mak21	Babesia_bovis|BBOV_II000260	hypothetical protein	N/A	N/A	N/A	N/A
cluster536	4	Babesia_canis|Bc_CHIPZ_H001005;Babesia_bovis|BBOV_IV002320;Babesia_bigemina|BBBOND_0404490;Babesia_microti|BBM_I01675;	Babesia_canis|Bc_CHIPZ_H001005	set domain containing	Babesia_bovis|BBOV_IV002320	SET domain containing protein	N/A	N/A	N/A	N/A
cluster537	4	Babesia_canis|Bc_CHIPZ_H001001;Babesia_microti|BBM_I01715;Babesia_bovis|BBOV_IV002220;Babesia_bigemina|BBBOND_0404580;	Babesia_canis|Bc_CHIPZ_H001001	conserved plasmodium protein	Babesia_bovis|BBOV_IV002220	hypothetical protein	N/A	N/A	N/A	N/A
cluster538	4	Babesia_canis|Bc_CHIPZ_H000996;Babesia_bovis|BBOV_IV002210;Babesia_bigemina|BBBOND_0404600;Babesia_microti|BBM_I01725;	Babesia_canis|Bc_CHIPZ_H000996	replication factor c subunit	Babesia_bovis|BBOV_IV002210	replication factor C subunit 4	Q9CAM7	Replication factor C subunit 2	GO:0005634; C:nucleus; IEA:UniProtKB-KW; GO:0005524; F:ATP binding; IEA:UniProtKB-KW; GO:0003677; F:DNA binding; IEA:UniProtKB-KW; GO:0006260; P:DNA replication; IEA:UniProtKB-KW	1.4e-33
cluster539	4	Babesia_canis|Bc_CHIPZ_H001023;Babesia_bovis|BBOV_II000830;Babesia_bigemina|BBBOND_0200610;Babesia_microti|BBM_II03020;	Babesia_canis|Bc_CHIPZ_H001023	hypothetical protein, conserved	Babesia_bovis|BBOV_II000830	hypothetical protein	N/A	N/A	N/A	N/A
cluster540	4	Babesia_canis|Bc_CHIPZ_H000106;Babesia_microti|BBM_III02350;Babesia_bovis|BBOV_III006020;Babesia_bigemina|BBBOND_0308080;	Babesia_canis|Bc_CHIPZ_H000106	lon protease homolog mitochondrial	Babesia_bovis|BBOV_III006020	ATP-dependent protease La family protein	P93648	Lon protease homolog, mitochondrial {ECO:0000255|HAMAP-Rule:MF_03120}	GO:0005759; C:mitochondrial matrix; IEA:UniProtKB-HAMAP; GO:0005524; F:ATP binding; IEA:UniProtKB-HAMAP; GO:0004176; F:ATP-dependent peptidase activity; IEA:UniProtKB-HAMAP; GO:0043565; F:sequence-specific DNA binding; IEA:UniProtKB-HAMAP; GO:0004252; F:serine-type endopeptidase activity; IEA:UniProtKB-HAMAP; GO:0034599; P:cellular response to oxidative stress; IEA:UniProtKB-HAMAP; GO:0051131; P:…	1.1e-156
cluster541	4	Babesia_canis|Bc_CHIPZ_H001007;Babesia_microti|BBM_I01655;Babesia_bovis|BBOV_IV002370;Babesia_bigemina|BBBOND_0404450;	Babesia_canis|Bc_CHIPZ_H001007	leucyl-trna synthetase	Babesia_bovis|BBOV_IV002370	leucyl-tRNA synthetase, putative	N/A	N/A	N/A	N/A
cluster542	4	Babesia_canis|Bc_CHIPZ_H001027;Babesia_microti|BBM_II03765;Babesia_bovis|BBOV_II000550;Babesia_bigemina|BBBOND_0200330;	Babesia_canis|Bc_CHIPZ_H001027	mannosyltransferase (pig-m) containing domain	Babesia_bovis|BBOV_II000550	mannosyltransferase (PIG-M) containing domain	N/A	N/A	N/A	N/A
cluster543	4	Babesia_canis|Bc_CHIPZ_H001009;Babesia_microti|BBM_I01775;Babesia_bovis|BBOV_IV002070;Babesia_bigemina|BBBOND_0404800;	Babesia_canis|Bc_CHIPZ_H001009	proliferating cell nuclear antigen	Babesia_bovis|BBOV_IV002070	proliferating cell nuclear antigen 1	P17070	Proliferating cell nuclear antigen	GO:0005634; C:nucleus; IEA:UniProtKB-KW; GO:0003677; F:DNA binding; IEA:UniProtKB-KW; GO:0030337; F:DNA polymerase processivity factor activity; IEA:InterPro; GO:0006260; P:DNA replication; IEA:UniProtKB-KW; GO:0006275; P:regulation of DNA replication; IEA:InterPro	2.4e-40
cluster544	4	Babesia_canis|Bc_CHIPZ_H001003;Babesia_microti|BBM_I01700;Babesia_bovis|BBOV_IV002290;Babesia_bigemina|BBBOND_0404530;	Babesia_canis|Bc_CHIPZ_H001003	cytosolic fe-s cluster assembly factor nubp1	Babesia_bovis|BBOV_IV002290	nucleotide-binding protein 1, putative	Q8H1Q2	Cytosolic Fe-S cluster assembly factor NBP35 {ECO:0000255|HAMAP-Rule:MF_03038}	GO:0005829; C:cytosol; IDA:TAIR; GO:0051539; F:4 iron, 4 sulfur cluster binding; IEA:UniProtKB-HAMAP; GO:0005524; F:ATP binding; IEA:UniProtKB-KW; GO:0051536; F:iron-sulfur cluster binding; IMP:TAIR; GO:0046872; F:metal ion binding; IEA:UniProtKB-KW; GO:0042803; F:protein homodimerization activity; IDA:TAIR; GO:0016226; P:iron-sulfur cluster assembly; IEA:UniProtKB-HAMAP	9.1e-61
cluster545	4	Babesia_canis|Bc_CHIPZ_H000583;Babesia_bovis|BBOV_IV007270;Babesia_bigemina|BBBOND_0400890;Babesia_microti|BBM_III02655;	Babesia_canis|Bc_CHIPZ_H000583	---NA---	Babesia_bovis|BBOV_IV007270	hypothetical protein	N/A	N/A	N/A	N/A
cluster546	4	Babesia_canis|Bc_CHIPZ_H001035;Babesia_bovis|BBOV_II000460;Babesia_bigemina|BBBOND_0200230;Babesia_microti|BBM_II03820;	Babesia_canis|Bc_CHIPZ_H001035	hypothetical protein, conserved	Babesia_bovis|BBOV_II000460	hypothetical protein	N/A	N/A	N/A	N/A
cluster547	4	Babesia_canis|Bc_CHIPZ_H001038;Babesia_bovis|BBOV_II000520;Babesia_bigemina|BBBOND_0200300;Babesia_microti|BBM_II03785;	Babesia_canis|Bc_CHIPZ_H001038	ser thr protein phosphatase family	Babesia_bovis|BBOV_II000520	hypothetical protein	N/A	N/A	N/A	N/A
cluster548	4	Babesia_canis|Bc_CHIPZ_H001031;Babesia_microti|BBM_II03035;Babesia_bovis|BBOV_II000860;Babesia_bigemina|BBBOND_0200650;	Babesia_canis|Bc_CHIPZ_H001031	hypothetical protein, conserved	Babesia_bovis|BBOV_II000860	hypothetical protein	N/A	N/A	N/A	N/A
cluster549	4	Babesia_canis|Bc_CHIPZ_H001037;Babesia_microti|BBM_II03810;Babesia_bovis|BBOV_II000480;Babesia_bigemina|BBBOND_0200250;	Babesia_canis|Bc_CHIPZ_H001037	calmodulin-like protein 4	Babesia_bovis|BBOV_II000480	hypothetical protein	N/A	N/A	N/A	N/A
cluster550	4	Babesia_canis|Bc_CHIPZ_H001044;Babesia_microti|BBM_II03065;Babesia_bovis|BBOV_II000880;Babesia_bigemina|BBBOND_0200770;	Babesia_canis|Bc_CHIPZ_H001044	60s ribosomal protein	Babesia_bovis|BBOV_II000880	ribosomal protein L6e, putative	Q9FZ76	60S ribosomal protein L6-1	GO:0009507; C:chloroplast; IDA:TAIR; GO:0005829; C:cytosol; IDA:TAIR; GO:0022625; C:cytosolic large ribosomal subunit; IDA:TAIR; GO:0022626; C:cytosolic ribosome; IDA:TAIR; GO:0005783; C:endoplasmic reticulum; IDA:TAIR; GO:0016020; C:membrane; IDA:TAIR; GO:0005886; C:plasma membrane; IDA:TAIR; GO:0009506; C:plasmodesma; IDA:TAIR; GO:0003735; F:structural constituent of ribosome; IEA:InterPro; GO:…	6.6e-20
cluster551	4	Babesia_canis|Bc_CHIPZ_H001043;Babesia_microti|BBM_II03030;Babesia_bovis|BBOV_II000850;Babesia_bigemina|BBBOND_0200640;	Babesia_canis|Bc_CHIPZ_H001043	zinc zz type domain-containing protein	Babesia_bovis|BBOV_II000850	hypothetical protein	Q84UQ1	DEAD-box ATP-dependent RNA helicase 42	GO:0005524; F:ATP binding; IEA:UniProtKB-KW; GO:0008026; F:ATP-dependent helicase activity; IEA:InterPro; GO:0003723; F:RNA binding; IEA:UniProtKB-KW	0.0031
cluster552	4	Babesia_canis|Bc_CHIPZ_H001055;Babesia_microti|BBM_II03680;Babesia_bovis|BBOV_II000780;Babesia_bigemina|BBBOND_0200560;	Babesia_canis|Bc_CHIPZ_H001055	dihydrofolate reductase-thymidylate synthase	Babesia_bovis|BBOV_II000780	dihydrofolate reductase/thymidylate synthase	Q05762	Bifunctional dihydrofolate reductase-thymidylate synthase 1	GO:0005829; C:cytosol; IDA:TAIR; GO:0004146; F:dihydrofolate reductase activity; ISS:TAIR; GO:0004799; F:thymidylate synthase activity; ISS:TAIR; GO:0009257; P:10-formyltetrahydrofolate biosynthetic process; ISS:TAIR; GO:0006231; P:dTMP biosynthetic process; IEA:InterPro; GO:0006545; P:glycine biosynthetic process; IEA:InterPro; GO:0006730; P:one-carbon metabolic process; IEA:UniProtKB-KW	2.2e-105
cluster553	4	Babesia_canis|Bc_CHIPZ_H001057;Babesia_microti|BBM_II03025;Babesia_bovis|BBOV_II000840;Babesia_bigemina|BBBOND_0200620;	Babesia_canis|Bc_CHIPZ_H001057	cytochrome c oxidase assembly	Babesia_bovis|BBOV_II000840	hypothetical protein	N/A	N/A	N/A	N/A
cluster554	4	Babesia_canis|Bc_CHIPZ_H001051;Babesia_microti|BBM_II03725;Babesia_bovis|BBOV_II000640;Babesia_bigemina|BBBOND_0200430;	Babesia_canis|Bc_CHIPZ_H001051	translation elongation factor ef- subunit alpha	Babesia_bovis|BBOV_II000640	translation elongation factor EF-1, subunit alpha protein, putative	P54959	Elongation factor 1-alpha	GO:0005737; C:cytoplasm; IEA:UniProtKB-KW; GO:0005525; F:GTP binding; IEA:UniProtKB-KW; GO:0003924; F:GTPase activity; IEA:InterPro; GO:0003746; F:translation elongation factor activity; IEA:UniProtKB-KW	5.8e-60
cluster555	4	Babesia_canis|Bc_CHIPZ_H001064;Babesia_microti|BBM_III00815;Babesia_bovis|BBOV_IV011260;Babesia_bigemina|BBBOND_0109330;	Babesia_canis|Bc_CHIPZ_H001064	pre-mrna splicing factor protein	Babesia_bovis|BBOV_IV011260	pre-mRNA splicing factor 18, putative	N/A	N/A	N/A	N/A
cluster556	4	Babesia_canis|Bc_CHIPZ_H001030;Babesia_microti|BBM_II03010;Babesia_bovis|BBOV_II000800;Babesia_bigemina|BBBOND_0200580;	Babesia_canis|Bc_CHIPZ_H001030	amp-binding enzyme	Babesia_bovis|BBOV_II000800	hypothetical protein	N/A	N/A	N/A	N/A
cluster557	4	Babesia_canis|Bc_CHIPZ_H000883;Babesia_bigemina|BBBOND_0309100;Babesia_microti|BBM_III07850;Babesia_bovis|BBOV_III005410;	Babesia_canis|Bc_CHIPZ_H000883	iq calmodulin-binding domain containing	Babesia_bovis|BBOV_III005410	IQ calmodulin-binding domain containing protein	N/A	N/A	N/A	N/A
cluster558	4	Babesia_canis|Bc_CHIPZ_H000446;Babesia_microti|BBM_I02535;Babesia_bovis|BBOV_III009990;Babesia_bigemina|BBBOND_0102410;	Babesia_canis|Bc_CHIPZ_H000446	probable cleavage and polyadenylation specificity factor subunit 2	Babesia_bovis|BBOV_III009990	hypothetical protein	N/A	N/A	N/A	N/A
cluster559	4	Babesia_canis|Bc_CHIPZ_H001041;Babesia_microti|BBM_II03015;Babesia_bovis|BBOV_II000810;Babesia_bigemina|BBBOND_0200590;	Babesia_canis|Bc_CHIPZ_H001041	atp-dependent dna family protein	Babesia_bovis|BBOV_II000810	ATP-dependent DNA helicase, RecQ family protein	Q8L840	ATP-dependent DNA helicase Q-like 4A	GO:0005634; C:nucleus; IEA:UniProtKB-KW; GO:0009506; C:plasmodesma; IDA:TAIR; GO:0043138; F:3'-5' DNA helicase activity; IDA:UniProtKB; GO:0005524; F:ATP binding; IEA:UniProtKB-KW; GO:0043140; F:ATP-dependent 3'-5' DNA helicase activity; IEA:InterPro; GO:0046872; F:metal ion binding; IEA:UniProtKB-KW; GO:0003676; F:nucleic acid binding; IEA:InterPro; GO:0071215; P:cellular response to abscisic ac…	3e-54
cluster560	4	Babesia_canis|Bc_CHIPZ_H001107;Babesia_microti|BBM_II02650;Babesia_bovis|BBOV_I001570;Babesia_bigemina|BBBOND_0205340;	Babesia_canis|Bc_CHIPZ_H001107	conserved plasmodium protein	Babesia_bovis|BBOV_I001570	hypothetical protein	N/A	N/A	N/A	N/A
cluster561	4	Babesia_canis|Bc_CHIPZ_H001112;Babesia_microti|BBM_I00125;Babesia_bovis|BBOV_I000130;Babesia_bigemina|BBBOND_0301240;	Babesia_canis|Bc_CHIPZ_H001112	multiprotein bridging factor type 1	Babesia_bovis|BBOV_I000130	multiprotein bridging factor type 1	N/A	N/A	N/A	N/A
cluster562	4	Babesia_canis|Bc_CHIPZ_H001115;Babesia_microti|BBM_III09350;Babesia_bovis|BBOV_III000260;Babesia_bigemina|BBBOND_0301530;	Babesia_canis|Bc_CHIPZ_H001115	ribosome biogenesis protein nsa2	Babesia_bovis|BBOV_III000260	ribosomal protein Se8, putative	N/A	N/A	N/A	N/A
cluster563	4	Babesia_canis|Bc_CHIPZ_H001106;Babesia_microti|BBM_II02655;Babesia_bovis|BBOV_I001560;Babesia_bigemina|BBBOND_0205350;	Babesia_canis|Bc_CHIPZ_H001106	serine threonine protein kinase	Babesia_bovis|BBOV_I001560	protein kinase domain containing protein	Q9FGW5	Cyclin-dependent kinase G1	GO:0005634; C:nucleus; IDA:TAIR; GO:0005681; C:spliceosomal complex; IEA:UniProtKB-KW; GO:0005524; F:ATP binding; IEA:UniProtKB-KW; GO:0004693; F:cyclin-dependent protein serine/threonine kinase activity; IEA:UniProtKB-EC; GO:0007126; P:meiotic nuclear division; IEA:UniProtKB-KW; GO:0000398; P:mRNA splicing, via spliceosome; IMP:TAIR; GO:0010584; P:pollen exine formation; IMP:TAIR; GO:0032953; P:…	5.6e-08
cluster564	4	Babesia_canis|Bc_CHIPZ_H001118;Babesia_microti|BBM_III09585;Babesia_bovis|BBOV_III000390;Babesia_bigemina|BBBOND_0301670;	Babesia_canis|Bc_CHIPZ_H001118	signal peptide containing protein	Babesia_bovis|BBOV_III000390	hypothetical protein	N/A	N/A	N/A	N/A
cluster565	4	Babesia_canis|Bc_CHIPZ_H001120;Babesia_microti|BBM_III09587;Babesia_bovis|BBOV_III000400;Babesia_bigemina|BBBOND_0301680;	Babesia_canis|Bc_CHIPZ_H001120	4-hydroxybenzoate octaprenyltransferase	Babesia_bovis|BBOV_III000400	prenyltransferase, UbiA family protein	Q93YP7	4-hydroxybenzoate polyprenyltransferase, mitochondrial	GO:0016021; C:integral component of membrane; IEA:UniProtKB-KW; GO:0005739; C:mitochondrion; IEA:UniProtKB-KW; GO:0002083; F:4-hydroxybenzoate decaprenyltransferase activity; IEA:UniProtKB-EC; GO:0047293; F:4-hydroxybenzoate nonaprenyltransferase activity; IEA:UniProtKB-EC; GO:0008299; P:isoprenoid biosynthetic process; IEA:UniProtKB-KW; GO:0006744; P:ubiquinone biosynthetic process; IEA:UniProtK…	1.2e-12
cluster566	4	Babesia_canis|Bc_CHIPZ_H001121;Babesia_microti|BBM_I01010;Babesia_bovis|BBOV_I001460;Babesia_bigemina|BBBOND_0205450;	Babesia_canis|Bc_CHIPZ_H001121	secretory protein	Babesia_bovis|BBOV_I001460	secretory protein, putative	N/A	N/A	N/A	N/A
cluster567	4	Babesia_canis|Bc_CHIPZ_H001117;Babesia_microti|BBM_III09525;Babesia_bovis|BBOV_III000360;Babesia_bigemina|BBBOND_0301640;	Babesia_canis|Bc_CHIPZ_H001117	translation elongation factor	Babesia_bovis|BBOV_III000360	translation elongation factor G, putative	Q9FE64	Elongation factor G, mitochondrial {ECO:0000255|HAMAP-Rule:MF_03061}	GO:0005739; C:mitochondrion; IEA:UniProtKB-HAMAP; GO:0005525; F:GTP binding; IEA:UniProtKB-HAMAP; GO:0003924; F:GTPase activity; IEA:UniProtKB-HAMAP; GO:0003746; F:translation elongation factor activity; IEA:UniProtKB-HAMAP; GO:0070125; P:mitochondrial translational elongation; IEA:UniProtKB-HAMAP	1.9e-108
cluster568	4	Babesia_canis|Bc_CHIPZ_H001133;Babesia_microti|BBM_III08090;Babesia_bovis|BBOV_I000220;Babesia_bigemina|BBBOND_0301340;	Babesia_canis|Bc_CHIPZ_H001133	protein mrp homolog	Babesia_bovis|BBOV_I000220	conserved hypothetical protein	Q0JJS8	Fe-S cluster assembly factor HCF101, chloroplastic	GO:0009507; C:chloroplast; IEA:UniProtKB-KW; GO:0005524; F:ATP binding; IEA:UniProtKB-KW; GO:0051536; F:iron-sulfur cluster binding; IEA:UniProtKB-KW; GO:0046872; F:metal ion binding; IEA:UniProtKB-KW	2.2e-15
cluster569	4	Babesia_canis|Bc_CHIPZ_H001132;Babesia_microti|BBM_III08085;Babesia_bovis|BBOV_I000210;Babesia_bigemina|BBBOND_0301330;	Babesia_canis|Bc_CHIPZ_H001132	apicomplexan related protein	Babesia_bovis|BBOV_I000210	hypothetical protein	N/A	N/A	N/A	N/A
cluster570	4	Babesia_canis|Bc_CHIPZ_H001128;Babesia_bovis|BBOV_I000160;Babesia_bigemina|BBBOND_0301270;Babesia_microti|BBM_I01260;	Babesia_canis|Bc_CHIPZ_H001128	hypothetical protein	Babesia_bovis|BBOV_I000160	conserved hypothetical protein	N/A	N/A	N/A	N/A
cluster571	4	Babesia_canis|Bc_CHIPZ_H001145;Babesia_microti|BBM_III04965;Babesia_bovis|BBOV_I001510;Babesia_bigemina|BBBOND_0205400;	Babesia_canis|Bc_CHIPZ_H001145	ribosomal protein l33	Babesia_bovis|BBOV_I001510	hypothetical protein	N/A	N/A	N/A	N/A
cluster572	4	Babesia_canis|Bc_CHIPZ_H001147;Babesia_microti|BBM_III09335;Babesia_bovis|BBOV_I001550;Babesia_bigemina|BBBOND_0205360;	Babesia_canis|Bc_CHIPZ_H001147	nadh-ubiquinone reductase complex 1 mlrq subunit	Babesia_bovis|BBOV_I001550	conserved hypothetical protein	N/A	N/A	N/A	N/A
cluster573	4	Babesia_canis|Bc_CHIPZ_H001148;Babesia_bovis|BBOV_I000140;Babesia_bigemina|BBBOND_0301250;Babesia_microti|BBM_I00145;	Babesia_canis|Bc_CHIPZ_H001148	membrane protein, putative	Babesia_bovis|BBOV_I000140	membrane protein, putative	N/A	N/A	N/A	N/A
cluster574	4	Babesia_canis|Bc_CHIPZ_H001151;Babesia_microti|BBM_III08092;Babesia_bovis|BBOV_I000230;Babesia_bigemina|BBBOND_0301360;	Babesia_canis|Bc_CHIPZ_H001151	40s ribosomal protein s5	Babesia_bovis|BBOV_I000230	40S ribosomal protein S5, putative	Q9ZUT9	40S ribosomal protein S5-1	GO:0005618; C:cell wall; IDA:TAIR; GO:0009507; C:chloroplast; IDA:TAIR; GO:0005829; C:cytosol; IDA:TAIR; GO:0022626; C:cytosolic ribosome; IDA:TAIR; GO:0022627; C:cytosolic small ribosomal subunit; IDA:TAIR; GO:0016020; C:membrane; IDA:TAIR; GO:0005886; C:plasma membrane; IDA:TAIR; GO:0009506; C:plasmodesma; IDA:TAIR; GO:0005774; C:vacuolar membrane; IDA:TAIR; GO:0003723; F:RNA binding; IEA:Inter…	3.3e-21
cluster575	4	Babesia_canis|Bc_CHIPZ_H001157;Babesia_microti|BBM_III09540;Babesia_bovis|BBOV_III000340;Babesia_bigemina|BBBOND_0301610;	Babesia_canis|Bc_CHIPZ_H001157	hypothetical protein, conserved	Babesia_bovis|BBOV_III000340	hypothetical protein	N/A	N/A	N/A	N/A
cluster576	4	Babesia_canis|Bc_CHIPZ_H001153;Babesia_bovis|BBOV_III000280;Babesia_bigemina|BBBOND_0301550;Babesia_microti|BBM_III09575;	Babesia_canis|Bc_CHIPZ_H001153	cpw-wpc domain-containing protein	Babesia_bovis|BBOV_III000280	Plasmodium falciparum CPW-WPC domain containing protein	N/A	N/A	N/A	N/A
cluster577	4	Babesia_canis|Bc_CHIPZ_H001143;Babesia_bovis|BBOV_III000380;Babesia_bigemina|BBBOND_0301660;Babesia_microti|BBM_III09515;	Babesia_canis|Bc_CHIPZ_H001143	hypothetical protein, conserved	Babesia_bovis|BBOV_III000380	conserved hypothetical protein	N/A	N/A	N/A	N/A
cluster578	4	Babesia_canis|Bc_CHIPZ_H001154;Babesia_microti|BBM_III09565;Babesia_bovis|BBOV_III000300;Babesia_bigemina|BBBOND_0301570;	Babesia_canis|Bc_CHIPZ_H001154	outer omp85 family protein	Babesia_bovis|BBOV_III000300	conserved hypothetical protein	N/A	N/A	N/A	N/A
cluster579	4	Babesia_canis|Bc_CHIPZ_H001138;Babesia_microti|BBM_I00655;Babesia_bovis|BBOV_III000220;Babesia_bigemina|BBBOND_0301480;	Babesia_canis|Bc_CHIPZ_H001138	protein phosphatase family protein	Babesia_bovis|BBOV_III000220	protein phosphatase family protein	Q00IB6	RNA polymerase II C-terminal domain phosphatase-like 4	GO:0005634; C:nucleus; IDA:TAIR; GO:0046872; F:metal ion binding; IEA:UniProtKB-KW; GO:0004721; F:phosphoprotein phosphatase activity; IEA:UniProtKB-EC; GO:0008022; F:protein C-terminus binding; IPI:UniProtKB; GO:0003723; F:RNA binding; IEA:UniProtKB-KW; GO:0006355; P:regulation of transcription, DNA-templated; IEA:UniProtKB-KW; GO:0009651; P:response to salt stress; IEP:UniProtKB; GO:0006351; P:…	3.9e-15
cluster580	4	Babesia_canis|Bc_CHIPZ_H001166;Babesia_microti|BBM_III04985;Babesia_bovis|BBOV_I001480;Babesia_bigemina|BBBOND_0205430;	Babesia_canis|Bc_CHIPZ_H001166	proteasome subunit alpha type 5-2	Babesia_bovis|BBOV_I001480	proteasome alpha 5 subunit, putative	O81149	Proteasome subunit alpha type-5-A	GO:0005737; C:cytoplasm; IDA:TAIR; GO:0005829; C:cytosol; IDA:TAIR; GO:0022626; C:cytosolic ribosome; IDA:TAIR; GO:0005634; C:nucleus; IDA:TAIR; GO:0005886; C:plasma membrane; IDA:TAIR; GO:0000502; C:proteasome complex; IDA:TAIR; GO:0019773; C:proteasome core complex, alpha-subunit complex; IEA:InterPro; GO:0005774; C:vacuolar membrane; IDA:TAIR; GO:0004540; F:ribonuclease activity; IDA:TAIR; GO:…	7.1e-40
cluster581	4	Babesia_canis|Bc_CHIPZ_H001162;Babesia_microti|BBM_I00130;Babesia_bovis|BBOV_I000120;Babesia_bigemina|BBBOND_0301230;	Babesia_canis|Bc_CHIPZ_H001162	farnesyl pyrophosphate synthetase	Babesia_bovis|BBOV_I000120	farnesyl pyrophosphate synthetase , putative	Q09152	Farnesyl pyrophosphate synthase 1, mitochondrial	GO:0005829; C:cytosol; IDA:TAIR; GO:0005739; C:mitochondrion; IEA:UniProtKB-KW; GO:0004161; F:dimethylallyltranstransferase activity; IDA:TAIR; GO:0004337; F:geranyltranstransferase activity; IDA:TAIR; GO:0046872; F:metal ion binding; IEA:UniProtKB-KW; GO:0006695; P:cholesterol biosynthetic process; IEA:UniProtKB-KW; GO:0045337; P:farnesyl diphosphate biosynthetic process; IDA:TAIR; GO:0033384; P…	1.2e-54
cluster582	4	Babesia_canis|Bc_CHIPZ_H001172;Babesia_microti|BBM_III08080;Babesia_bovis|BBOV_I000200;Babesia_bigemina|BBBOND_0301320;	Babesia_canis|Bc_CHIPZ_H001172	gpi-anchor transamidase	Babesia_bovis|BBOV_I000200	conserved hypothetical protein	N/A	N/A	N/A	N/A
cluster583	4	Babesia_canis|Bc_CHIPZ_H000280;Babesia_microti|BBM_III03520;Babesia_bovis|BBOV_IV010690;Babesia_bigemina|BBBOND_0108400;	Babesia_canis|Bc_CHIPZ_H000280	serine threonine protein kinase	Babesia_bovis|BBOV_IV010690	protein kinase domain containing protein	Q9LM33	Mitogen-activated protein kinase 8	GO:0005886; C:plasma membrane; IDA:TAIR; GO:0005524; F:ATP binding; IEA:UniProtKB-KW; GO:0005516; F:calmodulin binding; IPI:TAIR; GO:0004707; F:MAP kinase activity; ISS:TAIR; GO:0000165; P:MAPK cascade; ISS:GOC; GO:0042542; P:response to hydrogen peroxide; IEP:TAIR; GO:0009753; P:response to jasmonic acid; IEP:TAIR; GO:0000302; P:response to reactive oxygen species; IMP:TAIR; GO:0009611; P:respon…	0.0032
cluster584	4	Babesia_canis|Bc_CHIPZ_H001185;Babesia_microti|BBM_I01250;Babesia_bovis|BBOV_III000120;Babesia_bigemina|BBBOND_0301390;	Babesia_canis|Bc_CHIPZ_H001185	cytochrome c oxidase copper chaperone	Babesia_bovis|BBOV_III000120	cytochrome c oxidase copper chaperone (COX17), putative	N/A	N/A	N/A	N/A
cluster585	4	Babesia_canis|Bc_CHIPZ_H001184;Babesia_microti|BBM_II03510;Babesia_bovis|BBOV_I000100;Babesia_bigemina|BBBOND_0301220;	Babesia_canis|Bc_CHIPZ_H001184	transcription factor with ap2 domain	Babesia_bovis|BBOV_I000100	conserved hypothetical protein	N/A	N/A	N/A	N/A
cluster586	4	Babesia_canis|Bc_CHIPZ_H001155;Babesia_microti|BBM_III09560;Babesia_bovis|BBOV_III000310;Babesia_bigemina|BBBOND_0301580;	Babesia_canis|Bc_CHIPZ_H001155	proteasome subunit alpha type-2-a	Babesia_bovis|BBOV_III000310	proteasome A-type and B-type family protein	O23708	Proteasome subunit alpha type-2-A	GO:0005829; C:cytosol; IDA:TAIR; GO:0022626; C:cytosolic ribosome; IDA:TAIR; GO:0005634; C:nucleus; IEA:UniProtKB-KW; GO:0000502; C:proteasome complex; IDA:TAIR; GO:0019773; C:proteasome core complex, alpha-subunit complex; IEA:InterPro; GO:0004298; F:threonine-type endopeptidase activity; IEA:UniProtKB-KW; GO:0010043; P:response to zinc ion; IEP:TAIR; GO:0006511; P:ubiquitin-dependent protein ca…	7.1e-41
cluster587	4	Babesia_canis|Bc_CHIPZ_H001200;Babesia_bovis|BBOV_III000150;Babesia_bigemina|BBBOND_0301430;Babesia_microti|BBM_I01225;	Babesia_canis|Bc_CHIPZ_H001200	hypothetical protein, conserved	Babesia_bovis|BBOV_III000150	hypothetical protein	N/A	N/A	N/A	N/A
cluster588	4	Babesia_canis|Bc_CHIPZ_H001201;Babesia_bigemina|BBBOND_0301440;Babesia_microti|BBM_I01020;Babesia_bovis|BBOV_III000180;	Babesia_canis|Bc_CHIPZ_H001201	coenzyme q-binding protein coq10	Babesia_bovis|BBOV_III000180	conserved hypothetical protein	N/A	N/A	N/A	N/A
cluster589	4	Babesia_canis|Bc_CHIPZ_H001193;Babesia_microti|BBM_III09530;Babesia_bovis|BBOV_III000350;Babesia_bigemina|BBBOND_0301630;	Babesia_canis|Bc_CHIPZ_H001193	arm repeat partial	Babesia_bovis|BBOV_III000350	conserved hypothetical protein	N/A	N/A	N/A	N/A
cluster590	4	Babesia_canis|Bc_CHIPZ_H001183;Babesia_microti|BBM_III04980;Babesia_bovis|BBOV_I001490;Babesia_bigemina|BBBOND_0205420;	Babesia_canis|Bc_CHIPZ_H001183	hypothetical protein	Babesia_bovis|BBOV_I001490	hypothetical protein	N/A	N/A	N/A	N/A
cluster591	4	Babesia_canis|Bc_CHIPZ_H001230;Babesia_bigemina|BBBOND_0103120;Babesia_microti|BBM_I03455;Babesia_bovis|BBOV_II007120;	Babesia_canis|Bc_CHIPZ_H001230	---NA---	Babesia_bovis|BBOV_II007120	hypothetical protein	N/A	N/A	N/A	N/A
cluster592	4	Babesia_canis|Bc_CHIPZ_H001231;Babesia_microti|BBM_III01875;Babesia_bovis|BBOV_II007040;Babesia_bigemina|BBBOND_0103170;	Babesia_canis|Bc_CHIPZ_H001231	eukaryotic translation initiation factor	Babesia_bovis|BBOV_II007040	eukaryotic translation initiation factor 2, beta, putative	P55871	Eukaryotic translation initiation factor 2 subunit beta	GO:0046872; F:metal ion binding; IEA:UniProtKB-KW; GO:0003743; F:translation initiation factor activity; IEA:UniProtKB-KW	6.5e-37
cluster593	4	Babesia_canis|Bc_CHIPZ_H001228;Babesia_microti|BBM_III02150;Babesia_bovis|BBOV_II007390;Babesia_bigemina|BBBOND_0102860;	Babesia_canis|Bc_CHIPZ_H001228	aur protein kinase	Babesia_bovis|BBOV_II007390	Ser/Thr protein kinase, putative	O64629	Serine/threonine-protein kinase Aurora-3	GO:0000775; C:chromosome, centromeric region; IDA:TAIR; GO:0005737; C:cytoplasm; IEA:UniProtKB-KW; GO:0005634; C:nucleus; IDA:TAIR; GO:0005819; C:spindle; IDA:TAIR; GO:0005524; F:ATP binding; IEA:UniProtKB-KW; GO:0035175; F:histone kinase activity (H3-S10 specific); IDA:TAIR; GO:0044022; F:histone kinase activity (H3-S28 specific); IDA:TAIR; GO:0043987; P:histone H3-S10 phosphorylation; IDA:TAIR;…	5.9e-41
cluster594	4	Babesia_canis|Bc_CHIPZ_H001194;Babesia_microti|BBM_III09545;Babesia_bovis|BBOV_III000330;Babesia_bigemina|BBBOND_0301600;	Babesia_canis|Bc_CHIPZ_H001194	glycosyl hydrolases family 35 domain-containing protein	Babesia_bovis|BBOV_III000330	hypothetical protein	N/A	N/A	N/A	N/A
cluster595	4	Babesia_canis|Bc_CHIPZ_H001189;Babesia_bovis|BBOV_I001500;Babesia_bigemina|BBBOND_0205410;Babesia_microti|BBM_III04970;	Babesia_canis|Bc_CHIPZ_H001189	hypothetical protein	Babesia_bovis|BBOV_I001500	hypothetical protein	N/A	N/A	N/A	N/A
cluster596	4	Babesia_canis|Bc_CHIPZ_H001152;Babesia_microti|BBM_III09740;Babesia_bovis|BBOV_III000200;Babesia_bigemina|BBBOND_0301460;	Babesia_canis|Bc_CHIPZ_H001152	kow motif domain-containing protein	Babesia_bovis|BBOV_III000200	KOW motif family protein	O80770	Putative transcription elongation factor SPT5 homolog 2	GO:0005634; C:nucleus; IEA:UniProtKB-KW; GO:0005840; C:ribosome; IEA:InterPro; GO:0003735; F:structural constituent of ribosome; IEA:InterPro; GO:0032784; P:regulation of DNA-templated transcription, elongation; IEA:InterPro; GO:0006357; P:regulation of transcription from RNA polymerase II promoter; IEA:InterPro; GO:0006351; P:transcription, DNA-templated; IEA:UniProtKB-KW; GO:0006412; P:translat…	0.087
cluster597	4	Babesia_canis|Bc_CHIPZ_H001245;Babesia_bovis|BBOV_II007610;Babesia_bigemina|BBBOND_0102660;Babesia_microti|BBM_III01960;	Babesia_canis|Bc_CHIPZ_H001245	hypothetical protein, conserved	Babesia_bovis|BBOV_II007610	conserved hypothetical protein	N/A	N/A	N/A	N/A
cluster598	4	Babesia_canis|Bc_CHIPZ_H000015;Babesia_microti|BBM_I01200;Babesia_bovis|BBOV_IV007100;Babesia_bigemina|BBBOND_0401080;	Babesia_canis|Bc_CHIPZ_H000015	dna replication licensing factor	Babesia_bovis|BBOV_IV007100	minichromosome maintenance protein 3, putative	Q43704	DNA replication licensing factor MCM3 homolog 1	GO:0042555; C:MCM complex; IEA:InterPro; GO:0005634; C:nucleus; IEA:UniProtKB-KW; GO:0005524; F:ATP binding; IEA:UniProtKB-KW; GO:0003677; F:DNA binding; IEA:UniProtKB-KW; GO:0003678; F:DNA helicase activity; IEA:InterPro; GO:0007049; P:cell cycle; IEA:UniProtKB-KW; GO:0006270; P:DNA replication initiation; IEA:InterPro	9.6e-98
cluster599	4	Babesia_canis|Bc_CHIPZ_H001249;Babesia_microti|BBM_I03450;Babesia_bovis|BBOV_II007110;Babesia_bigemina|BBBOND_0103130;	Babesia_canis|Bc_CHIPZ_H001249	mitochondrial ribosomal protein l41	Babesia_bovis|BBOV_II007110	60S ribosomal protein L27, putative	N/A	N/A	N/A	N/A
cluster600	4	Babesia_canis|Bc_CHIPZ_H001246;Babesia_microti|BBM_III02035;Babesia_bovis|BBOV_II007670;Babesia_bigemina|BBBOND_0102610;	Babesia_canis|Bc_CHIPZ_H001246	tbc domain-containing protein	Babesia_bovis|BBOV_II007670	TBC domain containing protein	N/A	N/A	N/A	N/A
cluster601	4	Babesia_canis|Bc_CHIPZ_H001252;Babesia_microti|BBM_III02000;Babesia_bovis|BBOV_II007550;Babesia_bigemina|BBBOND_0102710;	Babesia_canis|Bc_CHIPZ_H001252	erv1 alr family protein	Babesia_bovis|BBOV_II007550	human hepatopoietin-like protein, putative	Q8GXX0	FAD-linked sulfhydryl oxidase ERV1	GO:0005739; C:mitochondrion; IDA:UniProtKB; GO:0050660; F:flavin adenine dinucleotide binding; IDA:UniProtKB; GO:0042802; F:identical protein binding; IPI:UniProtKB; GO:0016972; F:thiol oxidase activity; IDA:UniProtKB	4.3e-05
cluster602	4	Babesia_canis|Bc_CHIPZ_H001259;Babesia_microti|BBM_III01885;Babesia_bovis|BBOV_II007060;Babesia_bigemina|BBBOND_0103160;	Babesia_canis|Bc_CHIPZ_H001259	ribosomal protein rpl28	Babesia_bovis|BBOV_II007060	50S ribosomal subunit protein L28, putative	P30956	50S ribosomal protein L28, chloroplastic	GO:0009507; C:chloroplast; IEA:UniProtKB-KW; GO:0005840; C:ribosome; IEA:UniProtKB-KW; GO:0003735; F:structural constituent of ribosome; IEA:InterPro; GO:0006412; P:translation; IEA:InterPro	1.1e-10
cluster603	4	Babesia_canis|Bc_CHIPZ_H001258;Babesia_bovis|BBOV_II007080;Babesia_bigemina|BBBOND_0103150;Babesia_microti|BBM_III01895;	Babesia_canis|Bc_CHIPZ_H001258	hypothetical protein, conserved	Babesia_bovis|BBOV_II007080	hypothetical protein	N/A	N/A	N/A	N/A
cluster604	4	Babesia_canis|Bc_CHIPZ_H001263;Babesia_microti|BBM_III01820;Babesia_bovis|BBOV_II006920;Babesia_bigemina|BBBOND_0103300;	Babesia_canis|Bc_CHIPZ_H001263	citrate mitochondrial	Babesia_bovis|BBOV_II006920	citrate synthase	Q9M1D3	Citrate synthase 5, mitochondrial	GO:0005739; C:mitochondrion; IDA:TAIR; GO:0004108; F:citrate (Si)-synthase activity; IEA:InterPro; GO:0044262; P:cellular carbohydrate metabolic process; IEA:InterPro; GO:0006099; P:tricarboxylic acid cycle; IEA:UniProtKB-UniPathway	8.2e-34
cluster605	4	Babesia_canis|Bc_CHIPZ_H001238;Babesia_microti|BBM_I03490;Babesia_bovis|BBOV_II007190;Babesia_bigemina|BBBOND_0103050;	Babesia_canis|Bc_CHIPZ_H001238	dihydroorotate dehydrogenase	Babesia_bovis|BBOV_II007190	dihydroorotate dehydrogenase	Q7XKC8	Dihydroorotate dehydrogenase (quinone), mitochondrial	GO:0016021; C:integral component of membrane; IEA:UniProtKB-KW; GO:0005743; C:mitochondrial inner membrane; IEA:UniProtKB-KW; GO:0004158; F:dihydroorotate oxidase activity; IEA:EnsemblPlants/Gramene; GO:0006207; P:'de novo' pyrimidine nucleobase biosynthetic process; IEA:EnsemblPlants/Gramene; GO:0044205; P:'de novo' UMP biosynthetic process; IEA:UniProtKB-UniPathway; GO:0045893; P:positive regul…	1.7e-25
cluster606	4	Babesia_canis|Bc_CHIPZ_H001247;Babesia_microti|BBM_III01935;Babesia_bovis|BBOV_II007720;Babesia_bigemina|BBBOND_0102560;	Babesia_canis|Bc_CHIPZ_H001247	vac14 family protein	Babesia_bovis|BBOV_II007720	conserved hypothetical protein	Q9ZU97	Protein VAC14 homolog	GO:0070772; C:PAS complex; IEA:InterPro; GO:0043550; P:regulation of lipid kinase activity; IEA:InterPro	7.6e-42
cluster607	4	Babesia_canis|Bc_CHIPZ_H000721;Babesia_microti|BBM_II01080;Babesia_bovis|BBOV_IV004130;Babesia_bigemina|BBBOND_0211010;	Babesia_canis|Bc_CHIPZ_H000721	hypothetical protein, conserved	Babesia_bovis|BBOV_IV004130	hypothetical protein	N/A	N/A	N/A	N/A
cluster608	4	Babesia_canis|Bc_CHIPZ_H001266;Babesia_microti|BBM_III01945;Babesia_bovis|BBOV_II007590;Babesia_bigemina|BBBOND_0102680;	Babesia_canis|Bc_CHIPZ_H001266	protein transport protein	Babesia_bovis|BBOV_II007590	sec23 protein	N/A	N/A	N/A	N/A
cluster609	4	Babesia_canis|Bc_CHIPZ_H001257;Babesia_microti|BBM_III01905;Babesia_bovis|BBOV_II007100;Babesia_bigemina|BBBOND_0103140;	Babesia_canis|Bc_CHIPZ_H001257	puf family rna-binding protein	Babesia_bovis|BBOV_II007100	conserved hypothetical protein	N/A	N/A	N/A	N/A
cluster610	4	Babesia_canis|Bc_CHIPZ_H001232;Babesia_microti|BBM_I03505;Babesia_bovis|BBOV_II007220;Babesia_bigemina|BBBOND_0103020;	Babesia_canis|Bc_CHIPZ_H001232	exportin 1	Babesia_bovis|BBOV_II007220	exportin 1, putative	N/A	N/A	N/A	N/A
cluster611	4	Babesia_canis|Bc_CHIPZ_H001290;Babesia_microti|BBM_I03470;Babesia_bovis|BBOV_II007170;Babesia_bigemina|BBBOND_0103070;	Babesia_canis|Bc_CHIPZ_H001290	phenylalanyl-trna synthetase	Babesia_bovis|BBOV_II007170	phenylalanine-tRNA ligase, putative	Q94K73	Phenylalanine--tRNA ligase, chloroplastic/mitochondrial	GO:0009507; C:chloroplast; IDA:TAIR; GO:0009570; C:chloroplast stroma; IDA:TAIR; GO:0016020; C:membrane; IDA:TAIR; GO:0005739; C:mitochondrion; IDA:TAIR; GO:0005524; F:ATP binding; IEA:UniProtKB-KW; GO:0000287; F:magnesium ion binding; IEA:InterPro; GO:0004826; F:phenylalanine-tRNA ligase activity; IEA:UniProtKB-EC; GO:0000049; F:tRNA binding; IEA:InterPro; GO:0006432; P:phenylalanyl-tRNA aminoac…	2.2e-12
cluster612	4	Babesia_canis|Bc_CHIPZ_H001274;Babesia_microti|BBM_I03510;Babesia_bovis|BBOV_II007240;Babesia_bigemina|BBBOND_0102990;	Babesia_canis|Bc_CHIPZ_H001274	trna wybutosine-synthesizing protein 2 3 4	Babesia_bovis|BBOV_II007240	hypothetical protein	Q8W4K1	tRNA wybutosine-synthesizing protein 2/3/4	GO:0008168; F:methyltransferase activity; IEA:UniProtKB-KW; GO:0031591; P:wybutosine biosynthetic process; ISS:TAIR	6.4e-17
cluster613	4	Babesia_canis|Bc_CHIPZ_H001304;Babesia_microti|BBM_III02690;Babesia_bovis|BBOV_IV007520;Babesia_bigemina|BBBOND_0400560;	Babesia_canis|Bc_CHIPZ_H001304	s1 p1	Babesia_bovis|BBOV_IV007520	S1/P1 nuclease, putative	N/A	N/A	N/A	N/A
cluster614	4	Babesia_canis|Bc_CHIPZ_H001307;Babesia_microti|BBM_I01135;Babesia_bovis|BBOV_IV007690;Babesia_bigemina|BBBOND_0400400;	Babesia_canis|Bc_CHIPZ_H001307	atp-binding domain 1 family protein	Babesia_bovis|BBOV_IV007690	ATP binding protein, putative	N/A	N/A	N/A	N/A
cluster615	4	Babesia_canis|Bc_CHIPZ_H001306;Babesia_microti|BBM_III02635;Babesia_bovis|BBOV_IV007640;Babesia_bigemina|BBBOND_0400450;	Babesia_canis|Bc_CHIPZ_H001306	golgi re-assembly stacking protein 1	Babesia_bovis|BBOV_IV007640	hypothetical protein	N/A	N/A	N/A	N/A
cluster616	4	Babesia_canis|Bc_CHIPZ_H001262;Babesia_microti|BBM_III01825;Babesia_bovis|BBOV_II006930;Babesia_bigemina|BBBOND_0103290;	Babesia_canis|Bc_CHIPZ_H001262	4-hydroxy-3-methylbut-2-en-1-yl diphosphate synthase	Babesia_bovis|BBOV_II006930	gcpE protein	Q6K8J4	4-hydroxy-3-methylbut-2-en-1-yl diphosphate synthase, chloroplastic	GO:0009941; C:chloroplast envelope; IEA:EnsemblPlants/Gramene; GO:0009570; C:chloroplast stroma; IEA:EnsemblPlants/Gramene; GO:0051539; F:4 iron, 4 sulfur cluster binding; IEA:UniProtKB-KW; GO:0046429; F:4-hydroxy-3-methylbut-2-en-1-yl diphosphate synthase activity; IEA:UniProtKB-EC; GO:0005506; F:iron ion binding; IEA:EnsemblPlants/Gramene; GO:0009072; P:aromatic amino acid family metabolic proc…	3.4e-36
cluster617	4	Babesia_canis|Bc_CHIPZ_H001169;Babesia_bovis|BBOV_I002740;Babesia_microti|BBM_III02640;Babesia_bigemina|BBBOND_0205490;	Babesia_canis|Bc_CHIPZ_H001169	---NA---	Babesia_bovis|BBOV_I002740	200 kDa antigen p200	Q9FLH0	Putative nuclear matrix constituent protein 1-like protein	GO:0009507; C:chloroplast; IDA:TAIR; GO:0005652; C:nuclear lamina; IDA:TAIR; GO:0034399; C:nuclear periphery; IDA:TAIR; GO:0006997; P:nucleus organization; IMP:TAIR	2.3e-36
cluster618	4	Babesia_canis|Bc_CHIPZ_H001308;Babesia_microti|BBM_III02750;Babesia_bovis|BBOV_IV007720;Babesia_bigemina|BBBOND_0400370;	Babesia_canis|Bc_CHIPZ_H001308	gtp-binding protein	Babesia_bovis|BBOV_IV007720	GTP binding protein, putative	A4RZA6	Translation factor GUF1 homolog, chloroplastic {ECO:0000255|HAMAP-Rule:MF_03138}	GO:0009507; C:chloroplast; IEA:UniProtKB-HAMAP; GO:0005525; F:GTP binding; IEA:UniProtKB-HAMAP; GO:0003924; F:GTPase activity; IEA:UniProtKB-HAMAP; GO:0015995; P:chlorophyll biosynthetic process; IEA:EnsemblPlants/Gramene; GO:0009902; P:chloroplast relocation; IEA:EnsemblPlants/Gramene; GO:0019288; P:isopentenyl diphosphate biosynthetic process, methylerythritol 4-phosphate pathway; IEA:EnsemblPl…	2.3e-25
cluster619	4	Babesia_canis|Bc_CHIPZ_H001318;Babesia_microti|BBM_III02780;Babesia_bovis|BBOV_IV007810;Babesia_bigemina|BBBOND_0400260;	Babesia_canis|Bc_CHIPZ_H001318	u2 snrnp auxiliary small	Babesia_bovis|BBOV_IV007810	U2 splicing factor subunit, putative	Q9FMY5	Splicing factor U2af small subunit B	GO:0005634; C:nucleus; IDA:TAIR; GO:0005681; C:spliceosomal complex; IEA:UniProtKB-KW; GO:0003677; F:DNA binding; IEA:UniProtKB-KW; GO:0046872; F:metal ion binding; IEA:UniProtKB-KW; GO:0000166; F:nucleotide binding; IEA:InterPro; GO:0003723; F:RNA binding; IEA:UniProtKB-KW; GO:0006397; P:mRNA processing; IEA:UniProtKB-KW; GO:0048573; P:photoperiodism, flowering; IMP:TAIR; GO:0008380; P:RNA splic…	1e-59
cluster620	4	Babesia_canis|Bc_CHIPZ_H001317;Babesia_microti|BBM_III02775;Babesia_bovis|BBOV_IV007800;Babesia_bigemina|BBBOND_0400280;	Babesia_canis|Bc_CHIPZ_H001317	proteasome subunit alpha type-3	Babesia_bovis|BBOV_IV007800	proteasome subunit alpha, putative	O23715	Proteasome subunit alpha type-3	GO:0048046; C:apoplast; IDA:TAIR; GO:0005829; C:cytosol; IDA:TAIR; GO:0005634; C:nucleus; IDA:TAIR; GO:0000502; C:proteasome complex; IDA:TAIR; GO:0019773; C:proteasome core complex, alpha-subunit complex; IEA:InterPro; GO:0005774; C:vacuolar membrane; IDA:TAIR; GO:0005773; C:vacuole; IDA:TAIR; GO:0004298; F:threonine-type endopeptidase activity; IEA:UniProtKB-KW; GO:0046686; P:response to cadmiu…	1.2e-30
cluster621	4	Babesia_canis|Bc_CHIPZ_H001313;Babesia_microti|BBM_III07540;Babesia_bovis|BBOV_IV007610;Babesia_bigemina|BBBOND_0400480;	Babesia_canis|Bc_CHIPZ_H001313	n6-adenine-specific partial	Babesia_bovis|BBOV_IV007610	conserved hypothetical portein	N/A	N/A	N/A	N/A
cluster622	4	Babesia_canis|Bc_CHIPZ_H001321;Babesia_microti|BBM_III07250;Babesia_bovis|BBOV_IV007900;Babesia_bigemina|BBBOND_0400160;	Babesia_canis|Bc_CHIPZ_H001321	-ribosomal rna-processing protein 8	Babesia_bovis|BBOV_IV007900	hypothetical protein	Q84JC0	Ribosomal RNA-processing protein 8	GO:0005677; C:chromatin silencing complex; ISS:UniProtKB; GO:0005730; C:nucleolus; ISS:UniProtKB; GO:0033553; C:rDNA heterochromatin; ISS:UniProtKB; GO:0035064; F:methylated histone binding; ISS:UniProtKB; GO:0008168; F:methyltransferase activity; IEA:UniProtKB-KW; GO:0016568; P:chromatin modification; IEA:UniProtKB-KW; GO:0000183; P:chromatin silencing at rDNA; ISS:UniProtKB; GO:0006364; P:rRNA …	0.00091
cluster623	4	Babesia_canis|Bc_CHIPZ_H001319;Babesia_microti|BBM_III07350;Babesia_bovis|BBOV_IV007890;Babesia_bigemina|BBBOND_0400170;	Babesia_canis|Bc_CHIPZ_H001319	aspartyl protease asp3	Babesia_bovis|BBOV_IV007890	aspartyl protease, putative	Q9XFX4	Procardosin-B {ECO:0000303|PubMed:8654427}	GO:0005618; C:cell wall; IEA:UniProtKB-KW; GO:0005783; C:endoplasmic reticulum; IEA:UniProtKB-KW; GO:0016020; C:membrane; IEA:UniProtKB-KW; GO:0005578; C:proteinaceous extracellular matrix; IEA:UniProtKB-KW; GO:0005773; C:vacuole; IEA:UniProtKB-KW; GO:0004190; F:aspartic-type endopeptidase activity; IEA:UniProtKB-KW; GO:0006629; P:lipid metabolic process; IEA:InterPro	3.2e-35
cluster624	4	Babesia_canis|Bc_CHIPZ_H001311;Babesia_microti|BBM_I01095;Babesia_bovis|BBOV_IV007530;Babesia_bigemina|BBBOND_0400540;	Babesia_canis|Bc_CHIPZ_H001311	gtpase activator	Babesia_bovis|BBOV_IV007530	GTPase activator protein, putative	N/A	N/A	N/A	N/A
cluster625	4	Babesia_canis|Bc_CHIPZ_H000730;Babesia_microti|BBM_II00835;Babesia_bovis|BBOV_IV004610;Babesia_bigemina|BBBOND_0210400;	Babesia_canis|Bc_CHIPZ_H000730	structural maintenance of chromosome 1-like	Babesia_bovis|BBOV_IV004610	structural maintenance of chromosome 1-like protein, putative	Q6Q1P4	Structural maintenance of chromosomes protein 1	GO:0008278; C:cohesin complex; IEA:InterPro; GO:0005634; C:nucleus; IEA:UniProtKB-KW; GO:0005524; F:ATP binding; IEA:UniProtKB-KW; GO:0003682; F:chromatin binding; IEA:InterPro; GO:0007059; P:chromosome segregation; IMP:UniProtKB; GO:0006281; P:DNA repair; IEA:UniProtKB-KW; GO:0007126; P:meiotic nuclear division; IEA:UniProtKB-KW; GO:0007064; P:mitotic sister chromatid cohesion; IEA:InterPro	7.6e-69
cluster626	4	Babesia_canis|Bc_CHIPZ_H001334;Babesia_microti|BBM_III02835;Babesia_bovis|BBOV_IV007830;Babesia_bigemina|BBBOND_0400240;	Babesia_canis|Bc_CHIPZ_H001334	serine threonine protein kinase	Babesia_bovis|BBOV_IV007830	serine/threonine protein kinase, putative	P0C5E2	Probable serine/threonine-protein kinase At1g18390	GO:0005886; C:plasma membrane; IDA:TAIR; GO:0005524; F:ATP binding; IEA:UniProtKB-KW; GO:0030247; F:polysaccharide binding; IEA:InterPro; GO:0004674; F:protein serine/threonine kinase activity; IEA:UniProtKB-KW	2.6e-15
cluster627	4	Babesia_canis|Bc_CHIPZ_H001349;Babesia_microti|BBM_I01115;Babesia_bovis|BBOV_IV007670;Babesia_bigemina|BBBOND_0400420;	Babesia_canis|Bc_CHIPZ_H001349	chromosome complete related	Babesia_bovis|BBOV_IV007670	hypothetical protein	N/A	N/A	N/A	N/A
cluster628	4	Babesia_canis|Bc_CHIPZ_H001346;Babesia_microti|BBM_III02680;Babesia_bovis|BBOV_IV007500;Babesia_bigemina|BBBOND_0400580;	Babesia_canis|Bc_CHIPZ_H001346	cyclin-dependent kinase regulatory subunit protein	Babesia_bovis|BBOV_IV007500	hypothetical protein	N/A	N/A	N/A	N/A
cluster629	4	Babesia_canis|Bc_CHIPZ_H001332;Babesia_microti|BBM_III02850;Babesia_bovis|BBOV_IV007760;Babesia_bigemina|BBBOND_0400320;	Babesia_canis|Bc_CHIPZ_H001332	ribosome biogenesis gtpase der protein	Babesia_bovis|BBOV_IV007760	GTPase, putative	N/A	N/A	N/A	N/A
cluster630	4	Babesia_canis|Bc_CHIPZ_H001345;Babesia_microti|BBM_III02685;Babesia_bovis|BBOV_IV007510;Babesia_bigemina|BBBOND_0400570;	Babesia_canis|Bc_CHIPZ_H001345	hypothetical protein	Babesia_bovis|BBOV_IV007510	conserved hypothetical protein	N/A	N/A	N/A	N/A
cluster631	4	Babesia_canis|Bc_CHIPZ_H001348;Babesia_microti|BBM_III02630;Babesia_bovis|BBOV_IV007650;Babesia_bigemina|BBBOND_0400440;	Babesia_canis|Bc_CHIPZ_H001348	3-hydroxyisobutyryl- hydrolase-like protein mitochondrial	Babesia_bovis|BBOV_IV007650	conserved hypothetical protein	N/A	N/A	N/A	N/A
cluster632	4	Babesia_canis|Bc_CHIPZ_H000109;Babesia_microti|BBM_III03120;Babesia_bovis|BBOV_III005880;Babesia_bigemina|BBBOND_0307940;	Babesia_canis|Bc_CHIPZ_H000109	atp-dependent rna	Babesia_bovis|BBOV_III005880	DEAD/DEAH box helicase family protein	Q9SA27	DEAD-box ATP-dependent RNA helicase 36	GO:0005634; C:nucleus; IDA:TAIR; GO:0090406; C:pollen tube; IDA:TAIR; GO:0005524; F:ATP binding; IEA:UniProtKB-KW; GO:0008026; F:ATP-dependent helicase activity; IEA:InterPro; GO:0003676; F:nucleic acid binding; IEA:InterPro; GO:0009553; P:embryo sac development; IMP:TAIR; GO:0009561; P:megagametogenesis; IMP:TAIR; GO:0009791; P:post-embryonic development; IMP:TAIR; GO:0006364; P:rRNA processing;…	3e-79
cluster633	4	Babesia_canis|Bc_CHIPZ_H001322;Babesia_microti|BBM_I01120;Babesia_bovis|BBOV_IV007660;Babesia_bigemina|BBBOND_0400430;	Babesia_canis|Bc_CHIPZ_H001322	helicase conserved c-terminal domain-containing	Babesia_bovis|BBOV_IV007660	RNA helicase, putative	Q761Z9	DEAD-box ATP-dependent RNA helicase 18	GO:0005524; F:ATP binding; IEA:UniProtKB-KW; GO:0008026; F:ATP-dependent helicase activity; IEA:InterPro; GO:0003723; F:RNA binding; IEA:UniProtKB-KW	2.2e-10
cluster634	4	Babesia_canis|Bc_CHIPZ_H001380;Babesia_microti|BBM_III08200;Babesia_bovis|BBOV_III011510;Babesia_bigemina|BBBOND_0211290;	Babesia_canis|Bc_CHIPZ_H001380	isy1-like splicing family protein	Babesia_bovis|BBOV_III011510	isy1-like splicing family protein	N/A	N/A	N/A	N/A
cluster635	4	Babesia_canis|Bc_CHIPZ_H001386;Babesia_microti|BBM_II02620;Babesia_bovis|BBOV_III011870;Babesia_bigemina|BBBOND_0404070;	Babesia_canis|Bc_CHIPZ_H001386	protein kinase c inhibitor-like	Babesia_bovis|BBOV_III011870	HIT domain containing protein	P42856	14 kDa zinc-binding protein	GO:0003824; F:catalytic activity; IEA:InterPro	1e-13
cluster636	4	Babesia_canis|Bc_CHIPZ_H001379;Babesia_microti|BBM_III04870;Babesia_bovis|BBOV_III011790;Babesia_bigemina|BBBOND_0404160;	Babesia_canis|Bc_CHIPZ_H001379	aconitate hydratase acn irp	Babesia_bovis|BBOV_III011790	aconitate hydratase 1 family protein	P49608	Aconitate hydratase, cytoplasmic	GO:0005737; C:cytoplasm; IEA:UniProtKB-KW; GO:0051539; F:4 iron, 4 sulfur cluster binding; IEA:UniProtKB-KW; GO:0003994; F:aconitate hydratase activity; IEA:UniProtKB-EC; GO:0046872; F:metal ion binding; IEA:UniProtKB-KW; GO:0006097; P:glyoxylate cycle; IEA:UniProtKB-KW	1.4e-164
cluster637	4	Babesia_canis|Bc_CHIPZ_H001377;Babesia_bovis|BBOV_III011620;Babesia_bigemina|BBBOND_0404360;Babesia_microti|BBM_II02095;	Babesia_canis|Bc_CHIPZ_H001377	zinc c3hc4 type domain-containing protein	Babesia_bovis|BBOV_III011620	hypothetical protein	N/A	N/A	N/A	N/A
cluster638	4	Babesia_canis|Bc_CHIPZ_H001385;Babesia_bovis|BBOV_III011900;Babesia_bigemina|BBBOND_0404040;Babesia_microti|BBM_III01735;	Babesia_canis|Bc_CHIPZ_H001385	hypothetical protein, conserved	Babesia_bovis|BBOV_III011900	hypothetical protein	N/A	N/A	N/A	N/A
cluster639	4	Babesia_canis|Bc_CHIPZ_H001371;Babesia_bovis|BBOV_III011690;Babesia_bigemina|BBBOND_0404290;Babesia_microti|BBM_II03195;	Babesia_canis|Bc_CHIPZ_H001371	-spindle pole body component 110	Babesia_bovis|BBOV_III011690	hypothetical protein	Q9LFE4	WEB family protein At5g16730, chloroplastic	GO:0009507; C:chloroplast; IEA:UniProtKB-KW; GO:0005875; C:microtubule associated complex; IDA:TAIR	0.00024
cluster640	4	Babesia_canis|Bc_CHIPZ_H001372;Babesia_bovis|BBOV_III011660;Babesia_bigemina|BBBOND_0404320;Babesia_microti|BBM_II02070;	Babesia_canis|Bc_CHIPZ_H001372	protein tssc1 homolog	Babesia_bovis|BBOV_III011660	hypothetical protein	O22468	WD-40 repeat-containing protein MSI2	GO:0080008; C:Cul4-RING E3 ubiquitin ligase complex; ISS:TAIR; GO:0005829; C:cytosol; IDA:TAIR; GO:0005634; C:nucleus; IEA:UniProtKB-KW; GO:0016568; P:chromatin modification; IEA:UniProtKB-KW; GO:0006355; P:regulation of transcription, DNA-templated; IEA:UniProtKB-KW; GO:0006351; P:transcription, DNA-templated; IEA:UniProtKB-KW	0.00031
cluster641	4	Babesia_canis|Bc_CHIPZ_H001403;Babesia_microti|BBM_III09755;Babesia_bovis|BBOV_III011760;Babesia_bigemina|BBBOND_0404190;	Babesia_canis|Bc_CHIPZ_H001403	mitochondrial import receptor subunit	Babesia_bovis|BBOV_III011760	conserved hypothetical protein	N/A	N/A	N/A	N/A
cluster642	4	Babesia_canis|Bc_CHIPZ_H001400;Babesia_bovis|BBOV_III011850;Babesia_bigemina|BBBOND_0404110;Babesia_microti|BBM_III01755;	Babesia_canis|Bc_CHIPZ_H001400	hypothetical protein, conserved	Babesia_bovis|BBOV_III011850	hypothetical protein	N/A	N/A	N/A	N/A
cluster643	4	Babesia_canis|Bc_CHIPZ_H000751;Babesia_microti|BBM_II00845;Babesia_bovis|BBOV_IV004590;Babesia_bigemina|BBBOND_0210420;	Babesia_canis|Bc_CHIPZ_H000751	hypothetical protein	Babesia_bovis|BBOV_IV004590	hypothetical protein	N/A	N/A	N/A	N/A
cluster644	4	Babesia_canis|Bc_CHIPZ_H001422;Babesia_bovis|BBOV_III011500;Babesia_bigemina|BBBOND_0211280;Babesia_microti|BBM_III08205;	Babesia_canis|Bc_CHIPZ_H001422	cytochrome c c1 heme	Babesia_bovis|BBOV_III011500	cytochrome c/c1 heme lyase, putative	N/A	N/A	N/A	N/A
cluster645	4	Babesia_canis|Bc_CHIPZ_H001351;Babesia_microti|BBM_III02855;Babesia_bovis|BBOV_IV007780;Babesia_bigemina|BBBOND_0400300;	Babesia_canis|Bc_CHIPZ_H001351	fusion protein	Babesia_bovis|BBOV_IV007780	hypothetical protein	N/A	N/A	N/A	N/A
cluster646	4	Babesia_canis|Bc_CHIPZ_H001352;Babesia_microti|BBM_III02770;Babesia_bovis|BBOV_IV007790;Babesia_bigemina|BBBOND_0400290;	Babesia_canis|Bc_CHIPZ_H001352	pre-mrna processing splicing factor prp8	Babesia_bovis|BBOV_IV007790	processing splicing factor 8, putative	N/A	N/A	N/A	N/A
cluster647	4	Babesia_canis|Bc_CHIPZ_H001111;Babesia_microti|BBM_I01275;Babesia_bovis|BBOV_I000080;Babesia_bigemina|BBBOND_0301200;	Babesia_canis|Bc_CHIPZ_H001111	preprotein subunit	Babesia_bovis|BBOV_I000080	protein transport protein sec61, putative	P38379	Protein transport protein Sec61 subunit alpha	GO:0005783; C:endoplasmic reticulum; IEA:UniProtKB-KW; GO:0016021; C:integral component of membrane; IEA:UniProtKB-KW; GO:0015031; P:protein transport; IEA:UniProtKB-KW	5.3e-174
cluster648	4	Babesia_canis|Bc_CHIPZ_H001310;Babesia_microti|BBM_III02865;Babesia_bovis|BBOV_IV007880;Babesia_bigemina|BBBOND_0400180;	Babesia_canis|Bc_CHIPZ_H001310	hypothetical protein, conserved	Babesia_bovis|BBOV_IV007880	hypothetical protein	N/A	N/A	N/A	N/A
cluster649	4	Babesia_canis|Bc_CHIPZ_H001425;Babesia_microti|BBM_III08170;Babesia_bovis|BBOV_III011540;Babesia_bigemina|BBBOND_0211320;	Babesia_canis|Bc_CHIPZ_H001425	dna-directed rna polymerase i rpac1	Babesia_bovis|BBOV_III011540	DNA-directed RNA polymerase, alpha subunit, N terminal domain containing protein	N/A	N/A	N/A	N/A
cluster650	4	Babesia_canis|Bc_CHIPZ_H001397;Babesia_bovis|BBOV_II000360;Babesia_microti|BBM_I03410;Babesia_bigemina|BBBOND_0212220;	Babesia_canis|Bc_CHIPZ_H001397	dna topoisomerase 3-beta isoform x1	Babesia_bovis|BBOV_II000360	DNA topoisomerase, putative	F4ISQ7	DNA topoisomerase 3-beta	GO:0003677; F:DNA binding; IEA:UniProtKB-KW; GO:0003917; F:DNA topoisomerase type I activity; IEA:UniProtKB-EC; GO:0046872; F:metal ion binding; IEA:UniProtKB-KW; GO:0006265; P:DNA topological change; IEA:InterPro	3.1e-36
cluster651	4	Babesia_canis|Bc_CHIPZ_H000913;Babesia_microti|BBM_III07905;Babesia_bovis|BBOV_III005470;Babesia_bigemina|BBBOND_0309020;	Babesia_canis|Bc_CHIPZ_H000913	calcium-dependent protein kinase cdpk5	Babesia_bovis|BBOV_III005470	protein kinase domain containing protein	Q8RWL2	Calcium-dependent protein kinase 29	GO:0016020; C:membrane; IEA:UniProtKB-KW; GO:0005524; F:ATP binding; IEA:UniProtKB-KW; GO:0005509; F:calcium ion binding; IEA:InterPro; GO:0004674; F:protein serine/threonine kinase activity; IEA:UniProtKB-KW	1.9e-74
cluster652	4	Babesia_canis|Bc_CHIPZ_H001419;Babesia_microti|BBM_III08160;Babesia_bovis|BBOV_III011560;Babesia_bigemina|BBBOND_0211340;	Babesia_canis|Bc_CHIPZ_H001419	proteasome regulatory particle subunit	Babesia_bovis|BBOV_III011560	PCI domain containing protein	Q8VWK0	26S proteasome non-ATPase regulatory subunit 12 homolog B	GO:0005737; C:cytoplasm; IDA:TAIR; GO:0005634; C:nucleus; IDA:TAIR; GO:0000502; C:proteasome complex; IDA:TAIR; GO:0007275; P:multicellular organismal development; IMP:TAIR; GO:0030163; P:protein catabolic process; TAS:TAIR	2.9e-09
cluster653	4	Babesia_canis|Bc_CHIPZ_H001381;Babesia_microti|BBM_I00615;Babesia_bovis|BBOV_III011430;Babesia_bigemina|BBBOND_0211210;	Babesia_canis|Bc_CHIPZ_H001381	hypothetical protein, conserved	Babesia_bovis|BBOV_III011430	hypothetical protein	N/A	N/A	N/A	N/A
cluster654	4	Babesia_canis|Bc_CHIPZ_H000711;Babesia_microti|BBM_III08145;Babesia_bovis|BBOV_IV003630;Babesia_bigemina|BBBOND_0100330;	Babesia_canis|Bc_CHIPZ_H000711	cation-transporting atpase family protein	Babesia_bovis|BBOV_IV003630	phospholipid-translocating P-type ATPase, putative	Q9SLK6	Phospholipid-transporting ATPase 6	GO:0016021; C:integral component of membrane; IEA:UniProtKB-KW; GO:0005524; F:ATP binding; IEA:UniProtKB-KW; GO:0019829; F:cation-transporting ATPase activity; IEA:InterPro; GO:0000287; F:magnesium ion binding; IEA:InterPro; GO:0004012; F:phospholipid-translocating ATPase activity; IEA:UniProtKB-EC; GO:0008270; F:zinc ion binding; IDA:TAIR	5e-69
cluster655	4	Babesia_canis|Bc_CHIPZ_H001405;Babesia_microti|BBM_I00215;Babesia_bovis|BBOV_III011750;Babesia_bigemina|BBBOND_0404200;	Babesia_canis|Bc_CHIPZ_H001405	elongation factor 4	Babesia_bovis|BBOV_III011750	GTP-binding protein LepA family protein	A9RFQ5	Translation factor GUF1 homolog, chloroplastic {ECO:0000255|HAMAP-Rule:MF_03138}	GO:0009507; C:chloroplast; IEA:UniProtKB-HAMAP; GO:0005525; F:GTP binding; IEA:UniProtKB-HAMAP; GO:0003924; F:GTPase activity; IEA:UniProtKB-HAMAP; GO:0015995; P:chlorophyll biosynthetic process; IEA:EnsemblPlants/Gramene; GO:0009902; P:chloroplast relocation; IEA:EnsemblPlants/Gramene; GO:0019288; P:isopentenyl diphosphate biosynthetic process, methylerythritol 4-phosphate pathway; IEA:EnsemblPl…	2.7e-55
cluster656	4	Babesia_canis|Bc_CHIPZ_H001438;Babesia_microti|BBM_III04900;Babesia_bovis|BBOV_III011830;Babesia_bigemina|BBBOND_0404130;	Babesia_canis|Bc_CHIPZ_H001438	yos1 family protein	Babesia_bovis|BBOV_III011830	membrane protein, putative	N/A	N/A	N/A	N/A
cluster657	4	Babesia_canis|Bc_CHIPZ_H001440;Babesia_microti|BBM_III09750;Babesia_bovis|BBOV_III011770;Babesia_bigemina|BBBOND_0404180;	Babesia_canis|Bc_CHIPZ_H001440	chromosome complete related	Babesia_bovis|BBOV_III011770	hypothetical protein	N/A	N/A	N/A	N/A
cluster658	4	Babesia_canis|Bc_CHIPZ_H001412;Babesia_bovis|BBOV_III011680;Babesia_bigemina|BBBOND_0404300;Babesia_microti|BBM_II03190;	Babesia_canis|Bc_CHIPZ_H001412	hypothetical protein, conserved	Babesia_bovis|BBOV_III011680	hypothetical protein	N/A	N/A	N/A	N/A
cluster659	4	Babesia_canis|Bc_CHIPZ_H001458;Babesia_microti|BBM_II00625;Babesia_bovis|BBOV_IV005110;Babesia_bigemina|BBBOND_0209790;	Babesia_canis|Bc_CHIPZ_H001458	dynein light chain	Babesia_bovis|BBOV_IV005110	dynein light chain 1, putative	Q39580	Dynein 8 kDa light chain, flagellar outer arm	GO:0005930; C:axoneme; IDA:BHF-UCL; GO:0097014; C:ciliary cytoplasm; IDA:BHF-UCL; GO:0030286; C:dynein complex; IDA:BHF-UCL; GO:0005874; C:microtubule; IEA:UniProtKB-KW; GO:0031514; C:motile cilium; IEA:UniProtKB-KW; GO:0003774; F:motor activity; IEA:UniProtKB-KW; GO:0009086; P:methionine biosynthetic process; IEA:EnsemblPlants/Gramene; GO:0007017; P:microtubule-based process; IEA:EnsemblPlants/G…	6.4e-15
cluster660	4	Babesia_canis|Bc_CHIPZ_H001411;Babesia_bovis|BBOV_III011700;Babesia_bigemina|BBBOND_0404260;Babesia_microti|BBM_II03205;	Babesia_canis|Bc_CHIPZ_H001411	signal peptide containing protein	Babesia_bovis|BBOV_III011700	hypothetical protein	N/A	N/A	N/A	N/A
cluster661	4	Babesia_canis|Bc_CHIPZ_H001460;Babesia_microti|BBM_II01230;Babesia_bovis|BBOV_IV005790;Babesia_bigemina|BBBOND_0209020;	Babesia_canis|Bc_CHIPZ_H001460	rhomboid-like peptidase	Babesia_bovis|BBOV_IV005790	rhomboid-like peptidase, putative	N/A	N/A	N/A	N/A
cluster662	4	Babesia_canis|Bc_CHIPZ_H001451;Babesia_microti|BBM_II00480;Babesia_bovis|BBOV_IV005370;Babesia_bigemina|BBBOND_0209430;	Babesia_canis|Bc_CHIPZ_H001451	ribosomal protein rpl13	Babesia_bovis|BBOV_IV005370	ribosomal protein L13, putative	P41127	60S ribosomal protein L13-1	GO:0005618; C:cell wall; IDA:TAIR; GO:0005829; C:cytosol; IDA:TAIR; GO:0022625; C:cytosolic large ribosomal subunit; IDA:TAIR; GO:0022626; C:cytosolic ribosome; IDA:TAIR; GO:0016020; C:membrane; IDA:TAIR; GO:0005730; C:nucleolus; IDA:TAIR; GO:0005886; C:plasma membrane; IDA:TAIR; GO:0009506; C:plasmodesma; IDA:TAIR; GO:0005774; C:vacuolar membrane; IDA:TAIR; GO:0003735; F:structural constituent o…	1.3e-26
cluster663	4	Babesia_canis|Bc_CHIPZ_H001406;Babesia_bovis|BBOV_III011670;Babesia_bigemina|BBBOND_0404310;Babesia_microti|BBM_II02075;	Babesia_canis|Bc_CHIPZ_H001406	fibronectin fibrinogen-binding protein	Babesia_bovis|BBOV_III011670	domain of unknown function (DUF814) containing protein	N/A	N/A	N/A	N/A
cluster664	4	Babesia_canis|Bc_CHIPZ_H001468;Babesia_bovis|BBOV_IV005250;Babesia_bigemina|BBBOND_0209550;Babesia_microti|BBM_II00540;	Babesia_canis|Bc_CHIPZ_H001468	protein bccip homolog	Babesia_bovis|BBOV_IV005250	conserved hypothetical protein	N/A	N/A	N/A	N/A
cluster665	4	Babesia_canis|Bc_CHIPZ_H001462;Babesia_bovis|BBOV_IV005540;Babesia_bigemina|BBBOND_0209190;Babesia_microti|BBM_II01160;	Babesia_canis|Bc_CHIPZ_H001462	wd g-beta repeat containing	Babesia_bovis|BBOV_IV005540	RabGAP/TBC domain-containing protein, putative	N/A	N/A	N/A	N/A
cluster666	4	Babesia_canis|Bc_CHIPZ_H001450;Babesia_microti|BBM_II01045;Babesia_bovis|BBOV_IV005420;Babesia_bigemina|BBBOND_0209370;	Babesia_canis|Bc_CHIPZ_H001450	conserved plasmodium protein	Babesia_bovis|BBOV_IV005420	hypothetical protein	N/A	N/A	N/A	N/A
cluster667	4	Babesia_canis|Bc_CHIPZ_H001427;Babesia_microti|BBM_III08595;Babesia_bovis|BBOV_III011400;Babesia_bigemina|BBBOND_0211180;	Babesia_canis|Bc_CHIPZ_H001427	zinc finger domain containing	Babesia_bovis|BBOV_III011400	conserved hypothetical protein	Q84SL2	Zinc finger CCCH domain-containing protein 50	GO:0003677; F:DNA binding; IEA:UniProtKB-KW; GO:0046872; F:metal ion binding; IEA:UniProtKB-KW	2e-10
cluster668	4	Babesia_canis|Bc_CHIPZ_H001407;Babesia_microti|BBM_II03440;Babesia_bovis|BBOV_III011650;Babesia_bigemina|BBBOND_0404330;	Babesia_canis|Bc_CHIPZ_H001407	alanine--trna ligase	Babesia_bovis|BBOV_III011650	alanyl-tRNA synthetase family protein	P36428	Alanine--tRNA ligase {ECO:0000255|HAMAP-Rule:MF_03133}	GO:0009507; C:chloroplast; IDA:TAIR; GO:0005829; C:cytosol; IDA:TAIR; GO:0005739; C:mitochondrion; IDA:TAIR; GO:0004813; F:alanine-tRNA ligase activity; IEA:UniProtKB-HAMAP; GO:0005524; F:ATP binding; IEA:UniProtKB-HAMAP; GO:0000049; F:tRNA binding; IEA:UniProtKB-KW; GO:0008270; F:zinc ion binding; IEA:UniProtKB-HAMAP; GO:0070143; P:mitochondrial alanyl-tRNA aminoacylation; IEA:UniProtKB-HAMAP; G…	4.1e-97
cluster669	4	Babesia_canis|Bc_CHIPZ_H001466;Babesia_bovis|BBOV_IV005440;Babesia_bigemina|BBBOND_0209350;Babesia_microti|BBM_II01035;	Babesia_canis|Bc_CHIPZ_H001466	membrane protein	Babesia_bovis|BBOV_IV005440	membrane protein, putative	N/A	N/A	N/A	N/A
cluster670	4	Babesia_canis|Bc_CHIPZ_H001469;Babesia_bovis|BBOV_IV005240;Babesia_bigemina|BBBOND_0209560;Babesia_microti|BBM_II00545;	Babesia_canis|Bc_CHIPZ_H001469	hypothetical protein, conserved	Babesia_bovis|BBOV_IV005240	hypothetical protein	N/A	N/A	N/A	N/A
cluster671	4	Babesia_canis|Bc_CHIPZ_H001482;Babesia_microti|BBM_II00530;Babesia_bovis|BBOV_IV005280;Babesia_bigemina|BBBOND_0209520;	Babesia_canis|Bc_CHIPZ_H001482	succinate dehydrogenase	Babesia_bovis|BBOV_IV005280	succinate dehydrogenase iron-sulfur subunit, putative	Q8LB02	Succinate dehydrogenase [ubiquinone] iron-sulfur subunit 2, mitochondrial	GO:0005749; C:mitochondrial respiratory chain complex II; IDA:TAIR; GO:0005739; C:mitochondrion; IDA:TAIR; GO:0045281; C:succinate dehydrogenase complex; ISS:TAIR; GO:0051537; F:2 iron, 2 sulfur cluster binding; IEA:UniProtKB-KW; GO:0051538; F:3 iron, 4 sulfur cluster binding; IEA:UniProtKB-KW; GO:0051539; F:4 iron, 4 sulfur cluster binding; IEA:UniProtKB-KW; GO:0009055; F:electron carrier activi…	8.1e-31
cluster672	4	Babesia_canis|Bc_CHIPZ_H001481;Babesia_microti|BBM_II00490;Babesia_bovis|BBOV_IV005350;Babesia_bigemina|BBBOND_0209450;	Babesia_canis|Bc_CHIPZ_H001481	atp synthase f1 gamma subunit	Babesia_bovis|BBOV_IV005350	ATP synthase F1 gamma subunit , putative	P26360	ATP synthase subunit gamma, mitochondrial	GO:0005743; C:mitochondrial inner membrane; IEA:UniProtKB-KW; GO:0045261; C:proton-transporting ATP synthase complex, catalytic core F(1); IEA:UniProtKB-KW; GO:0046933; F:proton-transporting ATP synthase activity, rotational mechanism; IEA:InterPro; GO:0046961; F:proton-transporting ATPase activity, rotational mechanism; IEA:InterPro; GO:0015986; P:ATP synthesis coupled proton transport; IEA:Inte…	4.3e-16
cluster673	4	Babesia_canis|Bc_CHIPZ_H001479;Babesia_microti|BBM_II01170;Babesia_bovis|BBOV_IV005570;Babesia_bigemina|BBBOND_0209160;	Babesia_canis|Bc_CHIPZ_H001479	proliferation-associated protein 2g4	Babesia_bovis|BBOV_IV005570	proliferation-associated protein 2g4, putative	N/A	N/A	N/A	N/A
cluster674	4	Babesia_canis|Bc_CHIPZ_H001472;Babesia_microti|BBM_II00570;Babesia_bovis|BBOV_IV005190;Babesia_bigemina|BBBOND_0209610;	Babesia_canis|Bc_CHIPZ_H001472	mitochondrial ribosomal protein s22	Babesia_bovis|BBOV_IV005190	hypothetical protein	N/A	N/A	N/A	N/A
cluster675	4	Babesia_canis|Bc_CHIPZ_H001486;Babesia_microti|BBM_II00580;Babesia_bovis|BBOV_IV005170;Babesia_bigemina|BBBOND_0209640;	Babesia_canis|Bc_CHIPZ_H001486	dna-directed rna polymerase	Babesia_bovis|BBOV_IV005170	DNA-directed RNA polymerase II, putative	P46279	DNA-directed RNA polymerase II subunit RPB7	GO:0005634; C:nucleus; IEA:UniProtKB-KW; GO:0003899; F:DNA-directed RNA polymerase activity; IEA:UniProtKB-KW; GO:0003723; F:RNA binding; IEA:InterPro; GO:0006351; P:transcription, DNA-templated; IEA:InterPro	3.8e-32
cluster676	4	Babesia_canis|Bc_CHIPZ_H001461;Babesia_bovis|BBOV_IV005550;Babesia_bigemina|BBBOND_0209180;Babesia_microti|BBM_II01165;	Babesia_canis|Bc_CHIPZ_H001461	hypothetical protein, conserved	Babesia_bovis|BBOV_IV005550	hypothetical protein	N/A	N/A	N/A	N/A
cluster677	4	Babesia_canis|Bc_CHIPZ_H001485;Babesia_microti|BBM_II00575;Babesia_bovis|BBOV_IV005180;Babesia_bigemina|BBBOND_0209650;	Babesia_canis|Bc_CHIPZ_H001485	tsa-domain-containing protein	Babesia_bovis|BBOV_IV005180	conserved hypothetical protein	Q9MB35	Peroxiredoxin Q, chloroplastic	GO:0009507; C:chloroplast; IEA:UniProtKB-KW; GO:0009579; C:thylakoid; IEA:UniProtKB-KW; GO:0004601; F:peroxidase activity; IEA:UniProtKB-KW; GO:0051920; F:peroxiredoxin activity; IEA:UniProtKB-EC	2.6e-09
cluster678	4	Babesia_canis|Bc_CHIPZ_H001496;Babesia_microti|BBM_II00485;Babesia_bovis|BBOV_IV005360;Babesia_bigemina|BBBOND_0209440;	Babesia_canis|Bc_CHIPZ_H001496	ribosomal protein rps16	Babesia_bovis|BBOV_IV005360	ribosomal protein S16, putative	P46293	40S ribosomal protein S16	GO:0005840; C:ribosome; IEA:UniProtKB-KW; GO:0003735; F:structural constituent of ribosome; IEA:InterPro; GO:0006412; P:translation; IEA:InterPro	6.6e-49
cluster679	4	Babesia_canis|Bc_CHIPZ_H001493;Babesia_microti|BBM_II01020;Babesia_bovis|BBOV_IV005460;Babesia_bigemina|BBBOND_0209330;	Babesia_canis|Bc_CHIPZ_H001493	60s ribosomal protein l11	Babesia_bovis|BBOV_IV005460	60S ribosomal protein L11, putative	P42795	60S ribosomal protein L11-1	GO:0009507; C:chloroplast; IDA:TAIR; GO:0005829; C:cytosol; IDA:TAIR; GO:0022625; C:cytosolic large ribosomal subunit; IDA:TAIR; GO:0005730; C:nucleolus; IDA:TAIR; GO:0009506; C:plasmodesma; IDA:TAIR; GO:0005773; C:vacuole; IDA:TAIR; GO:0019843; F:rRNA binding; IEA:UniProtKB-KW; GO:0003735; F:structural constituent of ribosome; IEA:InterPro; GO:0006412; P:translation; TAS:TAIR	3e-37
cluster680	4	Babesia_canis|Bc_CHIPZ_H001487;Babesia_microti|BBM_II00595;Babesia_bovis|BBOV_IV005160;Babesia_bigemina|BBBOND_0209730;	Babesia_canis|Bc_CHIPZ_H001487	centrin	Babesia_bovis|BBOV_IV005160	centrin 3, putative	P05434	Caltractin	GO:0005509; F:calcium ion binding; IEA:InterPro; GO:0007067; P:mitotic nuclear division; IEA:UniProtKB-KW	5.9e-19
cluster681	4	Babesia_canis|Bc_CHIPZ_H001491;Babesia_microti|BBM_II01025;Babesia_bovis|BBOV_IV005470;Babesia_bigemina|BBBOND_0209250;	Babesia_canis|Bc_CHIPZ_H001491	hypothetical protein, conserved	Babesia_bovis|BBOV_IV005470	hypothetical protein	N/A	N/A	N/A	N/A
cluster682	4	Babesia_canis|Bc_CHIPZ_H001488;Babesia_microti|BBM_II00610;Babesia_bovis|BBOV_IV005130;Babesia_bigemina|BBBOND_0209760;	Babesia_canis|Bc_CHIPZ_H001488	sof1 family domain-containing protein	Babesia_bovis|BBOV_IV005130	ribosomal processing protein, putative	Q3Y8L7	Dynein assembly factor with WDR repeat domains 1	GO:0005737; C:cytoplasm; IEA:UniProtKB-KW; GO:0005856; C:cytoskeleton; IEA:UniProtKB-KW; GO:0031514; C:motile cilium; IEA:UniProtKB-KW	1.1e-07
cluster683	4	Babesia_canis|Bc_CHIPZ_H001484;Babesia_microti|BBM_II00535;Babesia_bovis|BBOV_IV005270;Babesia_bigemina|BBBOND_0209530;	Babesia_canis|Bc_CHIPZ_H001484	dead deah box helicase domain-containing protein	Babesia_bovis|BBOV_IV005270	membrane protein, putative	Q0DWT8	DEAD-box ATP-dependent RNA helicase 1	GO:0005524; F:ATP binding; IEA:UniProtKB-KW; GO:0008026; F:ATP-dependent helicase activity; IEA:EnsemblPlants/Gramene; GO:0003723; F:RNA binding; IEA:UniProtKB-KW; GO:0010388; P:cullin deneddylation; IEA:EnsemblPlants/Gramene; GO:0009560; P:embryo sac egg cell differentiation; IEA:EnsemblPlants/Gramene; GO:0006406; P:mRNA export from nucleus; IEA:EnsemblPlants/Gramene; GO:0009640; P:photomorphoge…	4.2e-09
cluster684	4	Babesia_canis|Bc_CHIPZ_H001448;Babesia_microti|BBM_II01040;Babesia_bovis|BBOV_IV005430;Babesia_bigemina|BBBOND_0209360;	Babesia_canis|Bc_CHIPZ_H001448	hypothetical protein, conserved	Babesia_bovis|BBOV_IV005430	hypothetical protein	N/A	N/A	N/A	N/A
cluster685	4	Babesia_canis|Bc_CHIPZ_H001498;Babesia_microti|BBM_II00495;Babesia_bovis|BBOV_IV005340;Babesia_bigemina|BBBOND_0209460;	Babesia_canis|Bc_CHIPZ_H001498	wd-40 repeat protein	Babesia_bovis|BBOV_IV005340	WD domain, G-beta repeat containing protein	Q8W117	Suppressor of mec-8 and unc-52 protein homolog 1	GO:0080008; C:Cul4-RING E3 ubiquitin ligase complex; ISS:TAIR; GO:0005634; C:nucleus; IDA:TAIR; GO:0008380; P:RNA splicing; IMP:TAIR	7.9e-74
cluster686	4	Babesia_canis|Bc_CHIPZ_H001489;Babesia_microti|BBM_II00655;Babesia_bovis|BBOV_IV005030;Babesia_bigemina|BBBOND_0209860;	Babesia_canis|Bc_CHIPZ_H001489	t-complex protein 1 delta subunit	Babesia_bovis|BBOV_IV005030	T-complex protein 1 delta subunit, putative	P28769	T-complex protein 1 subunit alpha	GO:0005829; C:cytosol; IDA:TAIR; GO:0005524; F:ATP binding; IEA:UniProtKB-KW; GO:0006457; P:protein folding; IEA:InterPro	1.3e-25
cluster687	4	Babesia_canis|Bc_CHIPZ_H001464;Babesia_microti|BBM_II01150;Babesia_bovis|BBOV_IV005510;Babesia_bigemina|BBBOND_0209210;	Babesia_canis|Bc_CHIPZ_H001464	wd repeat-containing protein 75	Babesia_bovis|BBOV_IV005510	WD domain, G-beta repeat containing protein	Q9LV28	Guanine nucleotide-binding protein subunit beta-like protein C	GO:0005730; C:nucleolus; IDA:TAIR; GO:0004871; F:signal transducer activity; IEA:UniProtKB-KW; GO:0071215; P:cellular response to abscisic acid stimulus; IEP:TAIR; GO:0048364; P:root development; IGI:TAIR; GO:0009845; P:seed germination; IGI:TAIR; GO:0048367; P:shoot system development; IGI:TAIR	8e-06
cluster688	4	Babesia_canis|Bc_CHIPZ_H001459;Babesia_bovis|BBOV_IV005010;Babesia_bigemina|BBBOND_0209880;Babesia_microti|BBM_II00665;	Babesia_canis|Bc_CHIPZ_H001459	cpsf_a domain containing	Babesia_bovis|BBOV_IV005010	conserved hypothetical protein	N/A	N/A	N/A	N/A
cluster689	4	Babesia_canis|Bc_CHIPZ_H001499;Babesia_microti|BBM_II00500;Babesia_bovis|BBOV_IV005330;Babesia_bigemina|BBBOND_0209470;	Babesia_canis|Bc_CHIPZ_H001499	hec ndc80p family protein	Babesia_bovis|BBOV_IV005330	conserved hypothetical protein	Q1PEP5	Nucleolin 2	GO:0005730; C:nucleolus; IDA:UniProtKB; GO:0031491; F:nucleosome binding; IDA:TAIR; GO:0000166; F:nucleotide binding; IEA:InterPro; GO:0003723; F:RNA binding; IEA:UniProtKB-KW; GO:0000183; P:chromatin silencing at rDNA; IGI:TAIR; GO:0006364; P:rRNA processing; IEA:UniProtKB-KW	0.0077
cluster690	4	Babesia_canis|Bc_CHIPZ_H001505;Babesia_bovis|BBOV_IV005060;Babesia_bigemina|BBBOND_0209830;Babesia_microti|BBM_II00640;	Babesia_canis|Bc_CHIPZ_H001505	rna-binding protein	Babesia_bovis|BBOV_IV005060	RNA-binding protein, putative	Q2QKB3	Splicing factor U2af large subunit A	GO:0005634; C:nucleus; IEA:UniProtKB-KW; GO:0000166; F:nucleotide binding; IEA:InterPro; GO:0003723; F:RNA binding; IEA:UniProtKB-KW; GO:0006397; P:mRNA processing; IEA:UniProtKB-KW; GO:0008380; P:RNA splicing; IEA:UniProtKB-KW	7.2e-12
cluster691	4	Babesia_canis|Bc_CHIPZ_H001506;Babesia_bovis|BBOV_IV005050;Babesia_bigemina|BBBOND_0209840;Babesia_microti|BBM_II00645;	Babesia_canis|Bc_CHIPZ_H001506	hypothetical protein, conserved	Babesia_bovis|BBOV_IV005050	hypothetical protein	N/A	N/A	N/A	N/A
cluster692	4	Babesia_canis|Bc_CHIPZ_H001465;Babesia_microti|BBM_II01140;Babesia_bovis|BBOV_IV005480;Babesia_bigemina|BBBOND_0209240;	Babesia_canis|Bc_CHIPZ_H001465	actin-related protein 6	Babesia_bovis|BBOV_IV005480	actin-related, putative	Q5NBI2	Actin-related protein 6	GO:0005737; C:cytoplasm; IEA:UniProtKB-KW; GO:0005856; C:cytoskeleton; IEA:UniProtKB-KW; GO:0005634; C:nucleus; IEA:UniProtKB-KW; GO:0005200; F:structural constituent of cytoskeleton; IEA:EnsemblPlants/Gramene; GO:0030029; P:actin filament-based process; IEA:EnsemblPlants/Gramene; GO:0008283; P:cell proliferation; IEA:EnsemblPlants/Gramene; GO:0006338; P:chromatin remodeling; IEA:EnsemblPlants/Gr…	1.2e-21
cluster693	4	Babesia_canis|Bc_CHIPZ_H001467;Babesia_microti|BBM_II01050;Babesia_bovis|BBOV_IV005410;Babesia_bigemina|BBBOND_0209380;	Babesia_canis|Bc_CHIPZ_H001467	rrna metabolism sbds family protein	Babesia_bovis|BBOV_IV005410	conserved hypothetical protein	N/A	N/A	N/A	N/A
cluster694	4	Babesia_canis|Bc_CHIPZ_H001574;Babesia_microti|BBM_II01790;Babesia_bigemina|BBBOND_0207470;Babesia_bovis|BBOV_I003260;	Babesia_canis|Bc_CHIPZ_H001574	hypothetical protein, conserved	Babesia_bovis|BBOV_I003260	hypothetical protein	N/A	N/A	N/A	N/A
cluster695	4	Babesia_canis|Bc_CHIPZ_H001446;Babesia_microti|BBM_II01155;Babesia_bovis|BBOV_IV005520;Babesia_bigemina|BBBOND_0209200;	Babesia_canis|Bc_CHIPZ_H001446	cell-cycle-associated protein kinase mapk	Babesia_bovis|BBOV_IV005520	mitogen-activated protein kinase, putative	Q6Z437	Mitogen-activated protein kinase 3	GO:0005524; F:ATP binding; IEA:UniProtKB-KW; GO:0004707; F:MAP kinase activity; IEA:UniProtKB-EC	2.3e-49
cluster696	4	Babesia_canis|Bc_CHIPZ_H001288;Babesia_microti|BBM_III02175;Babesia_bovis|BBOV_II007250;Babesia_bigemina|BBBOND_0102960;	Babesia_canis|Bc_CHIPZ_H001288	translation initiation factor if-2	Babesia_bovis|BBOV_II007250	translation initiation factor IF-2, putative	A6MVX8	Translation initiation factor IF-2, chloroplastic	GO:0009507; C:chloroplast; IEA:UniProtKB-HAMAP; GO:0005525; F:GTP binding; IEA:UniProtKB-KW; GO:0003924; F:GTPase activity; IEA:UniProtKB-HAMAP; GO:0003743; F:translation initiation factor activity; IEA:UniProtKB-HAMAP	3.3e-43
cluster697	4	Babesia_canis|Bc_CHIPZ_H001561;Babesia_microti|BBM_II04190;Babesia_bovis|BBOV_I003520;Babesia_bigemina|BBBOND_0207770;	Babesia_canis|Bc_CHIPZ_H001561	endonuclease exonuclease phosphatase family domain containing	Babesia_bovis|BBOV_I003520	endonuclease/exonuclease/phosphatase family domain containing protein	Q8VYU4	Carbon catabolite repressor protein 4 homolog 6	GO:0005737; C:cytoplasm; IEA:UniProtKB-KW; GO:0005634; C:nucleus; IEA:UniProtKB-KW; GO:0046872; F:metal ion binding; IEA:UniProtKB-KW; GO:0004535; F:poly(A)-specific ribonuclease activity; IEA:UniProtKB-EC; GO:0003723; F:RNA binding; IEA:UniProtKB-KW; GO:0006355; P:regulation of transcription, DNA-templated; IEA:UniProtKB-KW; GO:0006351; P:transcription, DNA-templated; IEA:UniProtKB-KW	2.2e-21
cluster698	4	Babesia_canis|Bc_CHIPZ_H001559;Babesia_microti|BBM_II04225;Babesia_bovis|BBOV_I003440;Babesia_bigemina|BBBOND_0207670;	Babesia_canis|Bc_CHIPZ_H001559	tetratricopeptide repeat-containing protein	Babesia_bovis|BBOV_I003440	tetratricopeptide repeat domain containing protein	N/A	N/A	N/A	N/A
cluster699	4	Babesia_canis|Bc_CHIPZ_H001583;Babesia_microti|BBM_II04210;Babesia_bovis|BBOV_I003470;Babesia_bigemina|BBBOND_0207710;	Babesia_canis|Bc_CHIPZ_H001583	40s ribosomal protein	Babesia_bovis|BBOV_I003470	40S ribosomal protein S13, putative	Q69UI2	40S ribosomal protein S13-1	GO:0005840; C:ribosome; IEA:UniProtKB-KW; GO:0003735; F:structural constituent of ribosome; IEA:InterPro; GO:0006412; P:translation; IEA:InterPro	8.1e-25
cluster700	4	Babesia_canis|Bc_CHIPZ_H001576;Babesia_microti|BBM_II01755;Babesia_bovis|BBOV_I003320;Babesia_bigemina|BBBOND_0207540;	Babesia_canis|Bc_CHIPZ_H001576	hypothetical protein, conserved	Babesia_bovis|BBOV_I003320	conserved hypothetical protein	N/A	N/A	N/A	N/A
cluster701	4	Babesia_canis|Bc_CHIPZ_H001239;Babesia_microti|BBM_I03465;Babesia_bovis|BBOV_II007180;Babesia_bigemina|BBBOND_0103060;	Babesia_canis|Bc_CHIPZ_H001239	c2 domain-containing	Babesia_bovis|BBOV_II007180	Sma protein, putative	N/A	N/A	N/A	N/A
cluster702	4	Babesia_canis|Bc_CHIPZ_H001578;Babesia_microti|BBM_II01740;Babesia_bovis|BBOV_I003350;Babesia_bigemina|BBBOND_0207570;	Babesia_canis|Bc_CHIPZ_H001578	lem3 cdc50 family protein	Babesia_bovis|BBOV_I003350	conserved hypothetical protein	N/A	N/A	N/A	N/A
cluster703	4	Babesia_canis|Bc_CHIPZ_H001557;Babesia_microti|BBM_II01855;Babesia_bovis|BBOV_I003180;Babesia_bigemina|BBBOND_0207340;	Babesia_canis|Bc_CHIPZ_H001557	abc transporter transmembrane region domain-containing protein	Babesia_bovis|BBOV_I003180	ABC transporter, ATP-binding protein domain containing protein	Q9LZJ5	ABC transporter C family member 14	GO:0005794; C:Golgi apparatus; IDA:TAIR; GO:0016021; C:integral component of membrane; IEA:UniProtKB-KW; GO:0000325; C:plant-type vacuole; IDA:TAIR; GO:0005774; C:vacuolar membrane; IDA:TAIR; GO:0005773; C:vacuole; IDA:TAIR; GO:0005524; F:ATP binding; IEA:UniProtKB-KW; GO:0042626; F:ATPase activity, coupled to transmembrane movement of substances; ISS:TAIR; GO:0008559; F:xenobiotic-transporting A…	6e-20
cluster704	4	Babesia_canis|Bc_CHIPZ_H001563;Babesia_microti|BBM_II04110;Babesia_bovis|BBOV_I003650;Babesia_bigemina|BBBOND_0207960;	Babesia_canis|Bc_CHIPZ_H001563	fha domain containing	Babesia_bovis|BBOV_I003650	FHA domain containing protein	F4JKK0	Probable E3 ubiquitin ligase SUD1	GO:0016021; C:integral component of membrane; IEA:UniProtKB-KW; GO:0016874; F:ligase activity; IEA:UniProtKB-KW; GO:0004842; F:ubiquitin-protein transferase activity; TAS:TAIR; GO:0008270; F:zinc ion binding; IEA:InterPro; GO:0010143; P:cutin biosynthetic process; IMP:TAIR; GO:0008299; P:isoprenoid biosynthetic process; IMP:TAIR; GO:1900490; P:positive regulation of hydroxymethylglutaryl-CoA redu…	1.3e-05
cluster705	4	Babesia_canis|Bc_CHIPZ_H001470;Babesia_microti|BBM_II00550;Babesia_bovis|BBOV_IV005230;Babesia_bigemina|BBBOND_0209570;	Babesia_canis|Bc_CHIPZ_H001470	tgf beta receptor associated-like partial	Babesia_bovis|BBOV_IV005230	hypothetical protein	N/A	N/A	N/A	N/A
cluster707	4	Babesia_canis|Bc_CHIPZ_H001592;Babesia_microti|BBM_II01875;Babesia_bovis|BBOV_I003140;Babesia_bigemina|BBBOND_0207310;	Babesia_canis|Bc_CHIPZ_H001592	endonuclease iii	Babesia_bovis|BBOV_I003140	base excision DNA repair protein, HhH-GPD family domain containing protein	B9DFZ0	Endonuclease III homolog 2, chloroplastic {ECO:0000255|HAMAP-Rule:MF_03183}	GO:0042644; C:chloroplast nucleoid; IDA:TAIR; GO:0051539; F:4 iron, 4 sulfur cluster binding; IEA:UniProtKB-KW; GO:0003677; F:DNA binding; IEA:InterPro; GO:0019104; F:DNA N-glycosylase activity; IDA:TAIR; GO:0003906; F:DNA-(apurinic or apyrimidinic site) lyase activity; IDA:UniProtKB; GO:0046872; F:metal ion binding; IEA:UniProtKB-KW; GO:0006284; P:base-excision repair; IDA:TAIR; GO:0000737; P:DN…	1.3e-07
cluster708	4	Babesia_canis|Bc_CHIPZ_H001596;Babesia_microti|BBM_II04195;Babesia_bovis|BBOV_I003530;Babesia_bigemina|BBBOND_0207780;	Babesia_canis|Bc_CHIPZ_H001596	rna-binding protein	Babesia_bovis|BBOV_I003530	RNA recognition motif. (a.k.a. RRM, RBD, or RNP) domain containing protein	O04425	Flowering time control protein FCA	GO:0005634; C:nucleus; IEA:UniProtKB-KW; GO:0000166; F:nucleotide binding; IEA:InterPro; GO:0003723; F:RNA binding; IEA:UniProtKB-KW; GO:0030154; P:cell differentiation; IEA:UniProtKB-KW; GO:0009908; P:flower development; IEA:UniProtKB-KW	6.3e-35
cluster709	4	Babesia_canis|Bc_CHIPZ_H001593;Babesia_microti|BBM_II04220;Babesia_bovis|BBOV_I003450;Babesia_bigemina|BBBOND_0207680;	Babesia_canis|Bc_CHIPZ_H001593	riboflavin kinase	Babesia_bovis|BBOV_I003450	riboflavin kinase / FAD synthetase domain containing protein	Q84MD8	Bifunctional riboflavin kinase/FMN phosphatase	GO:0005524; F:ATP binding; IEA:UniProtKB-KW; GO:0003919; F:FMN adenylyltransferase activity; IDA:TAIR; GO:0016787; F:hydrolase activity; IEA:UniProtKB-KW; GO:0000287; F:magnesium ion binding; IDA:UniProtKB; GO:0008531; F:riboflavin kinase activity; IDA:TAIR; GO:0009398; P:FMN biosynthetic process; IEA:UniProtKB-UniPathway; GO:0009231; P:riboflavin biosynthetic process; IEA:InterPro	2.1e-16
cluster710	4	Babesia_canis|Bc_CHIPZ_H001594;Babesia_microti|BBM_II04215;Babesia_bovis|BBOV_I003460;Babesia_bigemina|BBBOND_0207690;	Babesia_canis|Bc_CHIPZ_H001594	gtp binding	Babesia_bovis|BBOV_I003460	GTP binding protein, putative	Q9CAI1	Developmentally-regulated G-protein 2	GO:0005737; C:cytoplasm; IEA:UniProtKB-KW; GO:0019003; F:GDP binding; IDA:UniProtKB; GO:0005525; F:GTP binding; IDA:UniProtKB; GO:0003924; F:GTPase activity; IDA:UniProtKB; GO:0006184; P:GTP catabolic process; IDA:GOC	1.3e-86
cluster711	4	Babesia_canis|Bc_CHIPZ_H001579;Babesia_microti|BBM_II04240;Babesia_bovis|BBOV_I003370;Babesia_bigemina|BBBOND_0207590;	Babesia_canis|Bc_CHIPZ_H001579	stomatin-like protein	Babesia_bovis|BBOV_I003370	stomatin-like protein, putative	N/A	N/A	N/A	N/A
cluster712	4	Babesia_canis|Bc_CHIPZ_H001590;Babesia_microti|BBM_II04075;Babesia_bovis|BBOV_I003720;Babesia_bigemina|BBBOND_0208030;	Babesia_canis|Bc_CHIPZ_H001590	hypothetical protein, conserved	Babesia_bovis|BBOV_I003720	conserved hypothetical protein	N/A	N/A	N/A	N/A
cluster713	4	Babesia_canis|Bc_CHIPZ_H001588;Babesia_bovis|BBOV_I003580;Babesia_bigemina|BBBOND_0207835;Babesia_microti|BBM_II04150;	Babesia_canis|Bc_CHIPZ_H001588	udp-n-acetylglucosamine pyrophosphorylase	Babesia_bovis|BBOV_I003580	UDP-N-acetylglucosamine pyrophosphorylase, putative	Q940S3	UDP-N-acetylglucosamine diphosphorylase 1	GO:0005829; C:cytosol; IDA:TAIR; GO:0005886; C:plasma membrane; IDA:TAIR; GO:0052630; F:UDP-N-acetylgalactosamine diphosphorylase activity; IDA:TAIR; GO:0003977; F:UDP-N-acetylglucosamine diphosphorylase activity; IDA:TAIR; GO:0019276; P:UDP-N-acetylgalactosamine metabolic process; IDA:TAIR; GO:0006048; P:UDP-N-acetylglucosamine biosynthetic process; IEA:UniProtKB-UniPathway; GO:0006047; P:UDP-N-…	2.5e-36
cluster714	4	Babesia_canis|Bc_CHIPZ_H001586;Babesia_microti|BBM_II04200;Babesia_bovis|BBOV_I003540;Babesia_bigemina|BBBOND_0207790;	Babesia_canis|Bc_CHIPZ_H001586	exosome complex exonuclease rrp44 isoform x2	Babesia_bovis|BBOV_I003540	RNB-like domain containing protein	P0DM58	DIS3-like exonuclease 2 {ECO:0000255|HAMAP-Rule:MF_03045}	GO:0005737; C:cytoplasm; IDA:UniProtKB; GO:0000932; C:cytoplasmic mRNA processing body; IEA:UniProtKB-HAMAP; GO:0000175; F:3'-5'-exoribonuclease activity; IEA:UniProtKB-HAMAP; GO:0003723; F:RNA binding; IEA:UniProtKB-KW; GO:0010587; P:miRNA catabolic process; IEA:UniProtKB-HAMAP; GO:0000291; P:nuclear-transcribed mRNA catabolic process, exonucleolytic; TAS:UniProtKB; GO:0034427; P:nuclear-transcr…	5.9e-27
cluster715	4	Babesia_canis|Bc_CHIPZ_H001601;Babesia_microti|BBM_II04120;Babesia_bovis|BBOV_I003660;Babesia_bigemina|BBBOND_0207970;	Babesia_canis|Bc_CHIPZ_H001601	aspartate carbamoyltransferase	Babesia_bovis|BBOV_I003660	aspartate transcarbamoylase, putative	Q43086	Aspartate carbamoyltransferase 1, chloroplastic	GO:0009507; C:chloroplast; IEA:UniProtKB-KW; GO:0016597; F:amino acid binding; IEA:InterPro; GO:0004070; F:aspartate carbamoyltransferase activity; IEA:UniProtKB-EC; GO:0006207; P:'de novo' pyrimidine nucleobase biosynthetic process; IEA:InterPro; GO:0044205; P:'de novo' UMP biosynthetic process; IEA:UniProtKB-UniPathway; GO:0006520; P:cellular amino acid metabolic process; IEA:InterPro	7.7e-37
cluster716	4	Babesia_canis|Bc_CHIPZ_H001599;Babesia_microti|BBM_II04095;Babesia_bovis|BBOV_I003630;Babesia_bigemina|BBBOND_0207940;	Babesia_canis|Bc_CHIPZ_H001599	aminomethyl transferase	Babesia_bovis|BBOV_I003630	glycine cleavage T-protein (aminomethyl transferase) domain containing protein	O23936	Aminomethyltransferase, mitochondrial	GO:0005739; C:mitochondrion; IEA:UniProtKB-KW; GO:0004047; F:aminomethyltransferase activity; IEA:UniProtKB-EC; GO:0008483; F:transaminase activity; IEA:UniProtKB-KW; GO:0006546; P:glycine catabolic process; IEA:InterPro	8.8e-12
cluster717	4	Babesia_canis|Bc_CHIPZ_H001608;Babesia_microti|BBM_II01775;Babesia_bovis|BBOV_I003300;Babesia_bigemina|BBBOND_0207510;	Babesia_canis|Bc_CHIPZ_H001608	ankyrin repeat containing protein	Babesia_bovis|BBOV_I003300	membrane protein, putative	N/A	N/A	N/A	N/A
cluster718	4	Babesia_canis|Bc_CHIPZ_H001641;Babesia_microti|BBM_III06620;Babesia_bovis|BBOV_III009180;Babesia_bigemina|BBBOND_0312760;	Babesia_canis|Bc_CHIPZ_H001641	hypothetical protein	Babesia_bovis|BBOV_III009180	hypothetical protein	N/A	N/A	N/A	N/A
cluster719	4	Babesia_canis|Bc_CHIPZ_H001658;Babesia_microti|BBM_III06595;Babesia_bovis|BBOV_III009220;Babesia_bigemina|BBBOND_0312860;	Babesia_canis|Bc_CHIPZ_H001658	vacuolar atp synthase 22 kda proteolipid	Babesia_bovis|BBOV_III009220	ATP synthase subunit C domain containing protein	Q9SZY7	V-type proton ATPase subunit c''1	GO:0005783; C:endoplasmic reticulum; IEA:UniProtKB-KW; GO:0005794; C:Golgi apparatus; IEA:UniProtKB-KW; GO:0016021; C:integral component of membrane; IEA:UniProtKB-KW; GO:0033179; C:proton-transporting V-type ATPase, V0 domain; IEA:InterPro; GO:0015078; F:hydrogen ion transmembrane transporter activity; IEA:InterPro; GO:0015991; P:ATP hydrolysis coupled proton transport; IEA:InterPro	5e-10
cluster720	4	Babesia_canis|Bc_CHIPZ_H001659;Babesia_microti|BBM_III06575;Babesia_bovis|BBOV_III009270;Babesia_bigemina|BBBOND_0312960;	Babesia_canis|Bc_CHIPZ_H001659	40s ribosomal protein	Babesia_bovis|BBOV_III009270	plectin/S10 domain containing protein	Q9AYP4	40S ribosomal protein S10	GO:0005840; C:ribosome; IEA:UniProtKB-KW	5.3e-16
cluster721	4	Babesia_canis|Bc_CHIPZ_H001660;Babesia_microti|BBM_III06545;Babesia_bovis|BBOV_III009380;Babesia_bigemina|BBBOND_0313070;	Babesia_canis|Bc_CHIPZ_H001660	50s ribosomal protein l21	Babesia_bovis|BBOV_III009380	conserved hypothetical protein	N/A	N/A	N/A	N/A
cluster722	4	Babesia_canis|Bc_CHIPZ_H001662;Babesia_microti|BBM_III06515;Babesia_bovis|BBOV_III009440;Babesia_bigemina|BBBOND_0313140;	Babesia_canis|Bc_CHIPZ_H001662	30s ribosomal protein s10	Babesia_bovis|BBOV_III009440	conserved hypothetical protein	P17009	Cyanelle 30S ribosomal protein S10	GO:0009842; C:cyanelle; IEA:UniProtKB-KW; GO:0005840; C:ribosome; IEA:UniProtKB-KW; GO:0003735; F:structural constituent of ribosome; IEA:InterPro; GO:0000049; F:tRNA binding; IEA:UniProtKB-HAMAP; GO:0006412; P:translation; IEA:UniProtKB-HAMAP	7.2e-09
cluster723	4	Babesia_canis|Bc_CHIPZ_H001629;Babesia_microti|BBM_III02785;Babesia_bovis|BBOV_III009810;Babesia_bigemina|BBBOND_0313570;	Babesia_canis|Bc_CHIPZ_H001629	atpase aaa	Babesia_bovis|BBOV_III009810	hypothetical protein	N/A	N/A	N/A	N/A
cluster724	4	Babesia_canis|Bc_CHIPZ_H001584;Babesia_microti|BBM_II04180;Babesia_bovis|BBOV_I003490;Babesia_bigemina|BBBOND_0207730;	Babesia_canis|Bc_CHIPZ_H001584	myosin a	Babesia_bovis|BBOV_I003490	myosin A	Q9LKB9	Myosin-6	GO:0005737; C:cytoplasm; IEA:UniProtKB-KW; GO:0016459; C:myosin complex; IEA:UniProtKB-KW; GO:0005524; F:ATP binding; IEA:UniProtKB-KW; GO:0003774; F:motor activity; IEA:InterPro	1.1e-113
cluster725	4	Babesia_canis|Bc_CHIPZ_H001229;Babesia_microti|BBM_I03485;Babesia_bovis|BBOV_II007140;Babesia_bigemina|BBBOND_0103100;	Babesia_canis|Bc_CHIPZ_H001229	5 -3 exoribonuclease	Babesia_bovis|BBOV_II007140	5'-3' exoribonuclease (XRN2), putative	Q9FQ04	5'-3' exoribonuclease 4	GO:0000932; C:cytoplasmic mRNA processing body; IDA:UniProtKB; GO:0005829; C:cytosol; IDA:TAIR; GO:0005634; C:nucleus; IDA:TAIR; GO:0005844; C:polysome; IDA:UniProtKB; GO:0004534; F:5'-3' exoribonuclease activity; IMP:TAIR; GO:0003676; F:nucleic acid binding; IEA:InterPro; GO:0008270; F:zinc ion binding; IEA:InterPro; GO:0031087; P:deadenylation-independent decapping of nuclear-transcribed mRNA; …	1.1e-22
cluster726	4	Babesia_canis|Bc_CHIPZ_H001673;Babesia_microti|BBM_III05060;Babesia_bovis|BBOV_III009880;Babesia_bigemina|BBBOND_0313640;	Babesia_canis|Bc_CHIPZ_H001673	importin alpha	Babesia_bovis|BBOV_III009880	armadillo/beta-catenin-like repeat domain containing protein	Q9SLX0	Importin subunit alpha-1b	GO:0005737; C:cytoplasm; IEA:UniProtKB-KW; GO:0005634; C:nucleus; IEA:InterPro; GO:0008565; F:protein transporter activity; IEA:InterPro; GO:0006606; P:protein import into nucleus; IEA:InterPro	7e-35
cluster727	4	Babesia_canis|Bc_CHIPZ_H001627;Babesia_bovis|BBOV_III009140;Babesia_bigemina|BBBOND_0312720;Babesia_microti|BBM_III06640;	Babesia_canis|Bc_CHIPZ_H001627	asparagine-rich protein	Babesia_bovis|BBOV_III009140	conserved hypothetical protein	N/A	N/A	N/A	N/A
cluster728	4	Babesia_canis|Bc_CHIPZ_H001663;Babesia_microti|BBM_III06485;Babesia_bovis|BBOV_III009510;Babesia_bigemina|BBBOND_0313210;	Babesia_canis|Bc_CHIPZ_H001663	nascent polypeptide-associated complex subunit alpha	Babesia_bovis|BBOV_III009510	NAC domain containing protein	Q9LHG9	Nascent polypeptide-associated complex subunit alpha-like protein 1	GO:0005829; C:cytosol; IDA:TAIR; GO:0022626; C:cytosolic ribosome; IDA:TAIR; GO:0009506; C:plasmodesma; IDA:TAIR; GO:0015031; P:protein transport; IEA:UniProtKB-KW; GO:0009651; P:response to salt stress; IEP:TAIR	7e-29
cluster729	4	Babesia_canis|Bc_CHIPZ_H001046;Babesia_microti|BBM_II03805;Babesia_bovis|BBOV_II000500;Babesia_bigemina|BBBOND_0200270;	Babesia_canis|Bc_CHIPZ_H001046	xpg n-terminal domain-containing protein	Babesia_bovis|BBOV_II000500	Rad2 endonuclease, putative	Q9ATY5	DNA repair protein UVH3	GO:0005634; C:nucleus; IEA:UniProtKB-KW; GO:0004519; F:endonuclease activity; IEA:UniProtKB-KW; GO:0046872; F:metal ion binding; IEA:UniProtKB-KW; GO:0003697; F:single-stranded DNA binding; IEA:InterPro; GO:0010213; P:non-photoreactive DNA repair; IMP:TAIR; GO:0006289; P:nucleotide-excision repair; IEA:InterPro; GO:0009408; P:response to heat; IMP:TAIR; GO:0010224; P:response to UV-B; IGI:TAIR	2.8e-33
cluster730	4	Babesia_canis|Bc_CHIPZ_H001666;Babesia_bovis|BBOV_III009600;Babesia_bigemina|BBBOND_0313300;Babesia_microti|BBM_III07020;	Babesia_canis|Bc_CHIPZ_H001666	hypothetical protein, conserved	Babesia_bovis|BBOV_III009600	hypothetical protein	N/A	N/A	N/A	N/A
cluster731	4	Babesia_canis|Bc_CHIPZ_H001691;Babesia_bovis|BBOV_III009330;Babesia_bigemina|BBBOND_0313020;Babesia_microti|BBM_III06565;	Babesia_canis|Bc_CHIPZ_H001691	hypothetical protein, conserved	Babesia_bovis|BBOV_III009330	hypothetical protein	N/A	N/A	N/A	N/A
cluster732	4	Babesia_canis|Bc_CHIPZ_H001705;Babesia_microti|BBM_III05050;Babesia_bovis|BBOV_III009900;Babesia_bigemina|BBBOND_0313670;	Babesia_canis|Bc_CHIPZ_H001705	ribosomal protein s17	Babesia_bovis|BBOV_III009900	conserved hypothetical protein	Q6B8W2	30S ribosomal protein S17, chloroplastic	GO:0009507; C:chloroplast; IEA:UniProtKB-HAMAP; GO:0005840; C:ribosome; IEA:UniProtKB-KW; GO:0019843; F:rRNA binding; IEA:UniProtKB-HAMAP; GO:0003735; F:structural constituent of ribosome; IEA:InterPro; GO:0006412; P:translation; IEA:UniProtKB-HAMAP	0.00034
cluster733	4	Babesia_canis|Bc_CHIPZ_H001683;Babesia_bovis|BBOV_III009040;Babesia_bigemina|BBBOND_0312620;Babesia_microti|BBM_III06685;	Babesia_canis|Bc_CHIPZ_H001683	50s rrna methyltransferase	Babesia_bovis|BBOV_III009040	hypothetical protein	N/A	N/A	N/A	N/A
cluster734	4	Babesia_canis|Bc_CHIPZ_H001704;Babesia_bigemina|BBBOND_0313540;Babesia_microti|BBM_III04765;Babesia_bovis|BBOV_III009780;	Babesia_canis|Bc_CHIPZ_H001704	hypothetical protein, conserved	Babesia_bovis|BBOV_III009780	hypothetical protein	N/A	N/A	N/A	N/A
cluster735	4	Babesia_canis|Bc_CHIPZ_H001703;Babesia_microti|BBM_III04770;Babesia_bovis|BBOV_III009770;Babesia_bigemina|BBBOND_0313530;	Babesia_canis|Bc_CHIPZ_H001703	c3h4-type ring finger partial	Babesia_bovis|BBOV_III009770	hypothetical protein	Q8GUK7	E3 ubiquitin-protein ligase RMA3	GO:0005783; C:endoplasmic reticulum; IDA:TAIR; GO:0016021; C:integral component of membrane; IEA:UniProtKB-KW; GO:0016874; F:ligase activity; IEA:UniProtKB-KW; GO:0004842; F:ubiquitin-protein transferase activity; IDA:TAIR; GO:0008270; F:zinc ion binding; IEA:InterPro	2.1e-17
cluster736	4	Babesia_canis|Bc_CHIPZ_H001706;Babesia_microti|BBM_III09325;Babesia_bovis|BBOV_III009930;Babesia_bigemina|BBBOND_0313720;	Babesia_canis|Bc_CHIPZ_H001706	ubiquinol-cytochrome c iron-sulfur subunit	Babesia_bovis|BBOV_III009930	ubiquinol cytochrome c oxidoreductase, putative	P49727	Cytochrome b-c1 complex subunit Rieske, mitochondrial	GO:0016021; C:integral component of membrane; IEA:UniProtKB-KW; GO:0005743; C:mitochondrial inner membrane; IEA:UniProtKB-KW; GO:0070469; C:respiratory chain; IEA:UniProtKB-KW; GO:0051537; F:2 iron, 2 sulfur cluster binding; IEA:UniProtKB-KW; GO:0046872; F:metal ion binding; IEA:UniProtKB-KW; GO:0008121; F:ubiquinol-cytochrome-c reductase activity; IEA:UniProtKB-EC	9e-12
cluster737	4	Babesia_canis|Bc_CHIPZ_H001610;Babesia_microti|BBM_II01750;Babesia_bovis|BBOV_I003340;Babesia_bigemina|BBBOND_0207560;	Babesia_canis|Bc_CHIPZ_H001610	t-complex protein alpha subunit	Babesia_bovis|BBOV_I003340	t-complex protein 1, alpha subunit, putative	P28769	T-complex protein 1 subunit alpha	GO:0005829; C:cytosol; IDA:TAIR; GO:0005524; F:ATP binding; IEA:UniProtKB-KW; GO:0006457; P:protein folding; IEA:InterPro	2.7e-155
cluster738	4	Babesia_canis|Bc_CHIPZ_H001669;Babesia_microti|BBM_I01990;Babesia_bovis|BBOV_III009680;Babesia_bigemina|BBBOND_0313440;	Babesia_canis|Bc_CHIPZ_H001669	glutamate leucine phenylalanine valine dehydrogenase family protein	Babesia_bovis|BBOV_III009680	Glutamate/Leucine/Phenylalanine/Valine dehydrogenase family protein	N/A	N/A	N/A	N/A
cluster739	4	Babesia_canis|Bc_CHIPZ_H001709;Babesia_microti|BBM_III06695;Babesia_bovis|BBOV_III009020;Babesia_bigemina|BBBOND_0312600;	Babesia_canis|Bc_CHIPZ_H001709	ubiquinone menaquinone biosynthesis methyltransferase	Babesia_bovis|BBOV_III009020	ubiquinone/menaquinone biosynthesis methyltransferases family protein	Q9LVC8	2-methoxy-6-polyprenyl-1,4-benzoquinol methylase, mitochondrial	GO:0005739; C:mitochondrion; IDA:TAIR; GO:0008168; F:methyltransferase activity; IEA:UniProtKB-KW; GO:0006744; P:ubiquinone biosynthetic process; IEA:UniProtKB-UniPathway	5.5e-33
cluster741	4	Babesia_canis|Bc_CHIPZ_H001695;Babesia_microti|BBM_III06505;Babesia_bovis|BBOV_III009460;Babesia_bigemina|BBBOND_0313160;	Babesia_canis|Bc_CHIPZ_H001695	hypothetical protein	Babesia_bovis|BBOV_III009460	conserved hypothetical protein	N/A	N/A	N/A	N/A
cluster742	4	Babesia_canis|Bc_CHIPZ_H001694;Babesia_bovis|BBOV_III009430;Babesia_bigemina|BBBOND_0313130;Babesia_microti|BBM_III06520;	Babesia_canis|Bc_CHIPZ_H001694	glycoprotease family	Babesia_bovis|BBOV_III009430	glycoprotease family protein	N/A	N/A	N/A	N/A
cluster743	4	Babesia_canis|Bc_CHIPZ_H001719;Babesia_microti|BBM_III06510;Babesia_bovis|BBOV_III009450;Babesia_bigemina|BBBOND_0313150;	Babesia_canis|Bc_CHIPZ_H001719	atp-binding cassette sub-family e member 1	Babesia_bovis|BBOV_III009450	ABC transporter, ATP-binding domain containing protein	Q8LPJ4	ABC transporter E family member 2	GO:0016020; C:membrane; IEA:UniProtKB-KW; GO:0051539; F:4 iron, 4 sulfur cluster binding; IEA:UniProtKB-KW; GO:0005524; F:ATP binding; IEA:UniProtKB-KW; GO:0016887; F:ATPase activity; IEA:InterPro; GO:0046872; F:metal ion binding; IEA:UniProtKB-KW; GO:0005215; F:transporter activity; ISS:TAIR	7.6e-81
cluster744	4	Babesia_canis|Bc_CHIPZ_H001733;Babesia_microti|BBM_I01580;Babesia_bovis|BBOV_III009740;Babesia_bigemina|BBBOND_0313500;	Babesia_canis|Bc_CHIPZ_H001733	prp31- -u4 snrna complex family protein	Babesia_bovis|BBOV_III009740	ribosomal protein L7A, putative	N/A	N/A	N/A	N/A
cluster745	4	Babesia_canis|Bc_CHIPZ_H001732;Babesia_microti|BBM_I01575;Babesia_bovis|BBOV_III009730;Babesia_bigemina|BBBOND_0313490;	Babesia_canis|Bc_CHIPZ_H001732	heme detoxification protein	Babesia_bovis|BBOV_III009730	conserved hypothetical protein	N/A	N/A	N/A	N/A
cluster746	4	Babesia_canis|Bc_CHIPZ_H001728;Babesia_microti|BBM_I02010;Babesia_bovis|BBOV_III009640;Babesia_bigemina|BBBOND_0313400;	Babesia_canis|Bc_CHIPZ_H001728	mannose-6-phosphate isomerase	Babesia_bovis|BBOV_III009640	phosphomannose isomerase type I family protein	Q9M884	Mannose-6-phosphate isomerase 1	GO:0004476; F:mannose-6-phosphate isomerase activity; IDA:TAIR; GO:0008270; F:zinc ion binding; IEA:InterPro; GO:0005975; P:carbohydrate metabolic process; IEA:InterPro; GO:0009793; P:embryo development ending in seed dormancy; IMP:TAIR; GO:0009298; P:GDP-mannose biosynthetic process; IEA:UniProtKB-UniPathway; GO:0046686; P:response to cadmium ion; IEP:UniProtKB; GO:0032025; P:response to cobalt …	6.9e-13
cluster747	4	Babesia_canis|Bc_CHIPZ_H001700;Babesia_bovis|BBOV_III009660;Babesia_bigemina|BBBOND_0313420;Babesia_microti|BBM_III03085;	Babesia_canis|Bc_CHIPZ_H001700	phosphatidylinositol n-acetylglucosaminyltransferase subunit q	Babesia_bovis|BBOV_III009660	conserved hypothetical protein	N/A	N/A	N/A	N/A
cluster748	4	Babesia_canis|Bc_CHIPZ_H001739;Babesia_bovis|BBOV_III009340;Babesia_bigemina|BBBOND_0313030;Babesia_microti|BBM_III06560;	Babesia_canis|Bc_CHIPZ_H001739	hypothetical protein, conserved	Babesia_bovis|BBOV_III009340	hypothetical protein	N/A	N/A	N/A	N/A
cluster749	4	Babesia_canis|Bc_CHIPZ_H001702;Babesia_microti|BBM_I01585;Babesia_bovis|BBOV_III009760;Babesia_bigemina|BBBOND_0313520;	Babesia_canis|Bc_CHIPZ_H001702	glutamyl-trna amidotransferase subunit a	Babesia_bovis|BBOV_III009760	amidase family protein	Q7X8Z8	Glutamyl-tRNA(Gln) amidotransferase subunit A, chloroplastic/mitochondrial {ECO:0000255|HAMAP-Rule:MF_03150}	GO:0009570; C:chloroplast stroma; IEA:EnsemblPlants/Gramene; GO:0030956; C:glutamyl-tRNA(Gln) amidotransferase complex; IEA:UniProtKB-HAMAP; GO:0005739; C:mitochondrion; IEA:UniProtKB-HAMAP; GO:0005524; F:ATP binding; IEA:UniProtKB-KW; GO:0050567; F:glutaminyl-tRNA synthase (glutamine-hydrolyzing) activity; IEA:UniProtKB-HAMAP; GO:0070681; P:glutaminyl-tRNAGln biosynthesis via transamidation; IEA…	9.9e-28
cluster750	4	Babesia_canis|Bc_CHIPZ_H001725;Babesia_microti|BBM_III07010;Babesia_bovis|BBOV_III009580;Babesia_bigemina|BBBOND_0313280;	Babesia_canis|Bc_CHIPZ_H001725	hypothetical protein, conserved	Babesia_bovis|BBOV_III009580	hypothetical protein	N/A	N/A	N/A	N/A
cluster751	4	Babesia_canis|Bc_CHIPZ_H001743;Babesia_bovis|BBOV_III009850;Babesia_bigemina|BBBOND_0313610;Babesia_microti|BBM_III05020;	Babesia_canis|Bc_CHIPZ_H001743	wd40 protein	Babesia_bovis|BBOV_III009850	hypothetical protein	N/A	N/A	N/A	N/A
cluster752	4	Babesia_canis|Bc_CHIPZ_H001710;Babesia_microti|BBM_III06690;Babesia_bovis|BBOV_III009030;Babesia_bigemina|BBBOND_0312610;	Babesia_canis|Bc_CHIPZ_H001710	peptidase family c78 protein	Babesia_bovis|BBOV_III009030	protein of unknown function (DUF1671) protein family	Q9STL8	Probable Ufm1-specific protease	GO:0008234; F:cysteine-type peptidase activity; IEA:UniProtKB-KW	4.9e-36
cluster753	4	Babesia_canis|Bc_CHIPZ_H001720;Babesia_microti|BBM_III06495;Babesia_bovis|BBOV_III009480;Babesia_bigemina|BBBOND_0313180;	Babesia_canis|Bc_CHIPZ_H001720	rap domain-containing protein	Babesia_bovis|BBOV_III009480	hypothetical protein	N/A	N/A	N/A	N/A
cluster754	4	Babesia_canis|Bc_CHIPZ_H001628;Babesia_microti|BBM_III04755;Babesia_bovis|BBOV_III009800;Babesia_bigemina|BBBOND_0313560;	Babesia_canis|Bc_CHIPZ_H001628	ipla2-related domain containing	Babesia_bovis|BBOV_III009800	hypothetical protein	N/A	N/A	N/A	N/A
cluster755	4	Babesia_canis|Bc_CHIPZ_H001744;Babesia_microti|BBM_III06530;Babesia_bovis|BBOV_III009410;Babesia_bigemina|BBBOND_0313110;	Babesia_canis|Bc_CHIPZ_H001744	upf0160 protein mitochondrial isoform x2	Babesia_bovis|BBOV_III009410	MYG1 protein, putative	N/A	N/A	N/A	N/A
cluster756	4	Babesia_canis|Bc_CHIPZ_H001737;Babesia_microti|BBM_III06580;Babesia_bovis|BBOV_III009260;Babesia_bigemina|BBBOND_0312900;	Babesia_canis|Bc_CHIPZ_H001737	rna-binding protein nova-1	Babesia_bovis|BBOV_III009260	hypothetical protein	N/A	N/A	N/A	N/A
cluster757	4	Babesia_canis|Bc_CHIPZ_H001748;Babesia_microti|BBM_III06470;Babesia_bovis|BBOV_III009530;Babesia_bigemina|BBBOND_0313230;	Babesia_canis|Bc_CHIPZ_H001748	16s rrna methyltransferase	Babesia_bovis|BBOV_III009530	conserved hypothetical protein	N/A	N/A	N/A	N/A
cluster758	4	Babesia_canis|Bc_CHIPZ_H001664;Babesia_microti|BBM_III06465;Babesia_bovis|BBOV_III009540;Babesia_bigemina|BBBOND_0313240;	Babesia_canis|Bc_CHIPZ_H001664	kynurenine 3-monooxygenase and-related flavoprotein monooxygenase family protein	Babesia_bovis|BBOV_III009540	hypothetical protein	N/A	N/A	N/A	N/A
cluster759	4	Babesia_canis|Bc_CHIPZ_H001753;Babesia_microti|BBM_I01995;Babesia_bovis|BBOV_III009670;Babesia_bigemina|BBBOND_0313430;	Babesia_canis|Bc_CHIPZ_H001753	dihydroorotase	Babesia_bovis|BBOV_III009670	dihydroorotase, putative	Q0JJD1	Dihydroorotase, mitochondrial	GO:0009507; C:chloroplast; IEA:EnsemblPlants/Gramene; GO:0005739; C:mitochondrion; IEA:UniProtKB-KW; GO:0004151; F:dihydroorotase activity; IEA:UniProtKB-EC; GO:0046872; F:metal ion binding; IEA:UniProtKB-KW; GO:0044205; P:'de novo' UMP biosynthetic process; IEA:UniProtKB-UniPathway; GO:0019856; P:pyrimidine nucleobase biosynthetic process; IEA:EnsemblPlants/Gramene	5.7e-28
cluster760	4	Babesia_canis|Bc_CHIPZ_H001717;Babesia_microti|BBM_III06600;Babesia_bovis|BBOV_III009210;Babesia_bigemina|BBBOND_0312850;	Babesia_canis|Bc_CHIPZ_H001717	ribosomal rna large subunit methyltransferase j protein	Babesia_bovis|BBOV_III009210	ribosomal RNA large subunit methyltransferase J family protein	Q9ZUP3	Nucleosome assembly protein 1	GO:0005737; C:cytoplasm; IDA:TAIR; GO:0005829; C:cytosol; IDA:TAIR; GO:0005634; C:nucleus; IDA:TAIR; GO:0005886; C:plasma membrane; IDA:TAIR; GO:0042393; F:histone binding; IDA:UniProtKB; GO:0042802; F:identical protein binding; IPI:IntAct; GO:0009294; P:DNA mediated transformation; IMP:TAIR; GO:0006281; P:DNA repair; IGI:TAIR; GO:0006334; P:nucleosome assembly; IEA:InterPro; GO:0046686; P:respon…	0.0039
cluster761	4	Babesia_canis|Bc_CHIPZ_H001758;Babesia_microti|BBM_III04775;Babesia_bovis|BBOV_III009750;Babesia_bigemina|BBBOND_0313510;	Babesia_canis|Bc_CHIPZ_H001758	methionine adenosyltransferase	Babesia_bovis|BBOV_III009750	s-adenosylmethionine synthetase, putative	Q96551	S-adenosylmethionine synthase 1	GO:0005737; C:cytoplasm; IEA:UniProtKB-KW; GO:0005524; F:ATP binding; IEA:UniProtKB-KW; GO:0046872; F:metal ion binding; IEA:UniProtKB-KW; GO:0004478; F:methionine adenosyltransferase activity; IEA:UniProtKB-EC; GO:0006730; P:one-carbon metabolic process; IEA:UniProtKB-KW; GO:0006556; P:S-adenosylmethionine biosynthetic process; IEA:UniProtKB-UniPathway	3.5e-88
cluster762	4	Babesia_canis|Bc_CHIPZ_H001789;Babesia_microti|BBM_II03285;Babesia_bovis|BBOV_III005090;Babesia_bigemina|BBBOND_0309570;	Babesia_canis|Bc_CHIPZ_H001789	vacuolar atp synthase subunit	Babesia_bovis|BBOV_III005090	vacuolar ATP synthase subunit F, putative	Q9ZQX4	V-type proton ATPase subunit F	GO:0005794; C:Golgi apparatus; IDA:TAIR; GO:0005886; C:plasma membrane; IDA:TAIR; GO:0033180; C:proton-transporting V-type ATPase, V1 domain; IEA:InterPro; GO:0005774; C:vacuolar membrane; IDA:TAIR; GO:0005773; C:vacuole; IDA:TAIR; GO:0046961; F:proton-transporting ATPase activity, rotational mechanism; IEA:InterPro; GO:0015991; P:ATP hydrolysis coupled proton transport; IEA:InterPro	8.4e-16
cluster763	4	Babesia_canis|Bc_CHIPZ_H001791;Babesia_microti|BBM_III07195;Babesia_bovis|BBOV_III005100;Babesia_bigemina|BBBOND_0309560;	Babesia_canis|Bc_CHIPZ_H001791	atp-binding domain-containing protein 4	Babesia_bovis|BBOV_III005100	MJ0570-related uncharacterized domain containing protein	N/A	N/A	N/A	N/A
cluster764	4	Babesia_canis|Bc_CHIPZ_H001792;Babesia_bovis|BBOV_III005110;Babesia_bigemina|BBBOND_0309550;Babesia_microti|BBM_II03275;	Babesia_canis|Bc_CHIPZ_H001792	replication factor a-related	Babesia_bovis|BBOV_III005110	conserved hypothetical protein	N/A	N/A	N/A	N/A
cluster765	4	Babesia_canis|Bc_CHIPZ_H001780;Babesia_microti|BBM_II03300;Babesia_bovis|BBOV_III005060;Babesia_bigemina|BBBOND_0309600;	Babesia_canis|Bc_CHIPZ_H001780	hypothetical protein, conserved	Babesia_bovis|BBOV_III005060	hypothetical protein	N/A	N/A	N/A	N/A
cluster766	4	Babesia_canis|Bc_CHIPZ_H001793;Babesia_microti|BBM_III09160;Babesia_bovis|BBOV_III005160;Babesia_bigemina|BBBOND_0309500;	Babesia_canis|Bc_CHIPZ_H001793	oxoglutarate malate translocator	Babesia_bovis|BBOV_III005160	mitochondrial carrier protein family protein	Q9C5M0	Mitochondrial dicarboxylate/tricarboxylate transporter DTC	GO:0005618; C:cell wall; IDA:TAIR; GO:0009507; C:chloroplast; IDA:TAIR; GO:0009941; C:chloroplast envelope; IDA:TAIR; GO:0016021; C:integral component of membrane; IEA:UniProtKB-KW; GO:0005743; C:mitochondrial inner membrane; IEA:UniProtKB-KW; GO:0005739; C:mitochondrion; IDA:TAIR; GO:0009506; C:plasmodesma; IDA:TAIR; GO:0005774; C:vacuolar membrane; IDA:TAIR; GO:0005310; F:dicarboxylic acid tran…	1.2e-27
cluster767	4	Babesia_canis|Bc_CHIPZ_H001803;Babesia_microti|BBM_II03385;Babesia_bovis|BBOV_III005260;Babesia_bigemina|BBBOND_0309330;	Babesia_canis|Bc_CHIPZ_H001803	hypothetical protein	Babesia_bovis|BBOV_III005260	hypothetical protein	N/A	N/A	N/A	N/A
cluster768	4	Babesia_canis|Bc_CHIPZ_H001802;Babesia_microti|BBM_II03375;Babesia_bovis|BBOV_III005240;Babesia_bigemina|BBBOND_0309350;	Babesia_canis|Bc_CHIPZ_H001802	translation initiation factor	Babesia_bovis|BBOV_III005240	translation initiation factor SUI1 family protein	N/A	N/A	N/A	N/A
cluster769	4	Babesia_canis|Bc_CHIPZ_H001782;Babesia_microti|BBM_III07840;Babesia_bovis|BBOV_III005130;Babesia_bigemina|BBBOND_0309530;	Babesia_canis|Bc_CHIPZ_H001782	brix domain containing protein	Babesia_bovis|BBOV_III005130	Brix domain containing protein	Q9ASU7	Peter Pan-like protein	N/A	1.8e-36
cluster770	4	Babesia_canis|Bc_CHIPZ_H001790;Babesia_microti|BBM_I01055;Babesia_bovis|BBOV_III004970;Babesia_bigemina|BBBOND_0309760;	Babesia_canis|Bc_CHIPZ_H001790	gtp-binding protein	Babesia_bovis|BBOV_III004970	GTP1/OBG family protein	A2YPR8	Probable GTP-binding protein OBGC1, chloroplastic	GO:0009706; C:chloroplast inner membrane; IEA:EnsemblPlants/Gramene; GO:0009570; C:chloroplast stroma; IEA:EnsemblPlants/Gramene; GO:0005525; F:GTP binding; IEA:UniProtKB-KW; GO:0003924; F:GTPase activity; IEA:EnsemblPlants/Gramene; GO:0000287; F:magnesium ion binding; IEA:EnsemblPlants/Gramene; GO:0009658; P:chloroplast organization; IEA:EnsemblPlants/Gramene; GO:0009793; P:embryo development en…	2.9e-21
cluster771	4	Babesia_canis|Bc_CHIPZ_H001805;Babesia_bovis|BBOV_III005300;Babesia_bigemina|BBBOND_0309290;Babesia_microti|BBM_II03410;	Babesia_canis|Bc_CHIPZ_H001805	hypothetical protein	Babesia_bovis|BBOV_III005300	hypothetical protein	N/A	N/A	N/A	N/A
cluster772	4	Babesia_canis|Bc_CHIPZ_H001800;Babesia_microti|BBM_II03335;Babesia_bovis|BBOV_III005180;Babesia_bigemina|BBBOND_0309480;	Babesia_canis|Bc_CHIPZ_H001800	histidyl-trna synthetase	Babesia_bovis|BBOV_III005180	hypothetical protein	N/A	N/A	N/A	N/A
cluster773	4	Babesia_microti|BBM_III09155;Babesia_canis|Bc_CHIPZ_H001811;Babesia_bovis|BBOV_III004930;Babesia_bigemina|BBBOND_0309800;	Babesia_canis|Bc_CHIPZ_H001811	hypothetical protein, conserved	Babesia_bovis|BBOV_III004930	hypothetical protein	N/A	N/A	N/A	N/A
cluster774	4	Babesia_canis|Bc_CHIPZ_H001801;Babesia_microti|BBM_III06330;Babesia_bovis|BBOV_III007260;Babesia_bigemina|BBBOND_0306150;	Babesia_canis|Bc_CHIPZ_H001801	isocitrate nadp-dependent	Babesia_bovis|BBOV_III007260	isocitrate dehydrogenase, NADP-dependent family protein	Q40345	Isocitrate dehydrogenase [NADP], chloroplastic	GO:0009507; C:chloroplast; IEA:UniProtKB-KW; GO:0004450; F:isocitrate dehydrogenase (NADP+) activity; IEA:UniProtKB-EC; GO:0000287; F:magnesium ion binding; IEA:InterPro; GO:0051287; F:NAD binding; IEA:InterPro; GO:0006097; P:glyoxylate cycle; IEA:UniProtKB-KW; GO:0006102; P:isocitrate metabolic process; IEA:InterPro; GO:0006099; P:tricarboxylic acid cycle; IEA:UniProtKB-KW	7.2e-55
cluster775	4	Babesia_canis|Bc_CHIPZ_H001273;Babesia_microti|BBM_III01940;Babesia_bovis|BBOV_II007710;Babesia_bigemina|BBBOND_0102570;	Babesia_canis|Bc_CHIPZ_H001273	ubiquitin-activating enzyme e1	Babesia_bovis|BBOV_II007710	ubiquitin-activating enzyme E1, putative	P92974	Ubiquitin-activating enzyme E1 2	GO:0005829; C:cytosol; IDA:TAIR; GO:0005634; C:nucleus; TAS:TAIR; GO:0016881; F:acid-amino acid ligase activity; IEA:InterPro; GO:0005524; F:ATP binding; IEA:UniProtKB-KW; GO:0008641; F:small protein activating enzyme activity; IEA:InterPro; GO:0004842; F:ubiquitin-protein transferase activity; IDA:TAIR; GO:0016567; P:protein ubiquitination; IDA:TAIR	2.3e-157
cluster776	4	Babesia_canis|Bc_CHIPZ_H001807;Babesia_microti|BBM_II03420;Babesia_bovis|BBOV_III005320;Babesia_bigemina|BBBOND_0309270;	Babesia_canis|Bc_CHIPZ_H001807	adaptor protein 2 sigma subunit	Babesia_bovis|BBOV_III005320	clathrin adaptor complex small chain family protein	Q84WL9	AP-2 complex subunit sigma	GO:0030122; C:AP-2 adaptor complex; IEA:InterPro; GO:0008565; F:protein transporter activity; IEA:InterPro; GO:0006897; P:endocytosis; IEA:UniProtKB-KW	3.5e-24
cluster777	4	Babesia_canis|Bc_CHIPZ_H001716;Babesia_microti|BBM_III06615;Babesia_bovis|BBOV_III009190;Babesia_bigemina|BBBOND_0312830;	Babesia_canis|Bc_CHIPZ_H001716	proteasome subunit alpha type	Babesia_bovis|BBOV_III009190	proteasome A-type and B-type family protein	A2Y9X7	Proteasome subunit alpha type-4-1	GO:0005737; C:cytoplasm; IEA:UniProtKB-KW; GO:0005634; C:nucleus; IEA:UniProtKB-KW; GO:0019773; C:proteasome core complex, alpha-subunit complex; IEA:InterPro; GO:0004298; F:threonine-type endopeptidase activity; IEA:UniProtKB-KW; GO:0006511; P:ubiquitin-dependent protein catabolic process; IEA:InterPro	1.5e-77
cluster778	4	Babesia_canis|Bc_CHIPZ_H001656;Babesia_microti|BBM_III06645;Babesia_bovis|BBOV_III009130;Babesia_bigemina|BBBOND_0312710;	Babesia_canis|Bc_CHIPZ_H001656	dead deah box atp-dependent rna helicase	Babesia_bovis|BBOV_III009130	DEAD/DEAH box domain containing protein	Q84T03	DEAD-box ATP-dependent RNA helicase 27	GO:0005524; F:ATP binding; IEA:UniProtKB-KW; GO:0008026; F:ATP-dependent helicase activity; IEA:InterPro; GO:0003723; F:RNA binding; IEA:UniProtKB-KW	4.1e-84
cluster779	4	Babesia_canis|Bc_CHIPZ_H001823;Babesia_microti|BBM_II03405;Babesia_bovis|BBOV_III005290;Babesia_bigemina|BBBOND_0309300;	Babesia_canis|Bc_CHIPZ_H001823	nucleoside diphosphate kinase	Babesia_bovis|BBOV_III005290	nucleoside diphosphate kinase family protein	Q8RXA8	Nucleoside diphosphate kinase 4, chloroplastic	GO:0009507; C:chloroplast; IEA:UniProtKB-KW; GO:0009579; C:thylakoid; IEA:UniProtKB-KW; GO:0005524; F:ATP binding; IEA:UniProtKB-KW; GO:0046872; F:metal ion binding; IEA:UniProtKB-KW; GO:0004550; F:nucleoside diphosphate kinase activity; IEA:UniProtKB-EC; GO:0006241; P:CTP biosynthetic process; IEA:InterPro; GO:0006183; P:GTP biosynthetic process; IEA:InterPro; GO:0006228; P:UTP biosynthetic proc…	6.9e-38
cluster780	4	Babesia_canis|Bc_CHIPZ_H001796;Babesia_microti|BBM_II03305;Babesia_bovis|BBOV_III004980;Babesia_bigemina|BBBOND_0302660;	Babesia_canis|Bc_CHIPZ_H001796	hypothetical protein, conserved	Babesia_bovis|BBOV_III004980	conserved hypothetical protein	Q9XFG3	Tubulin gamma chain	GO:0000930; C:gamma-tubulin complex; IEA:InterPro; GO:0005874; C:microtubule; IEA:UniProtKB-KW; GO:0005525; F:GTP binding; IEA:UniProtKB-KW; GO:0003924; F:GTPase activity; IEA:InterPro; GO:0031122; P:cytoplasmic microtubule organization; IEA:InterPro; GO:0007020; P:microtubule nucleation; IEA:InterPro	3.5e-06
cluster781	4	Babesia_canis|Bc_CHIPZ_H001818;Babesia_microti|BBM_II03340;Babesia_bovis|BBOV_III005200;Babesia_bigemina|BBBOND_0309460;	Babesia_canis|Bc_CHIPZ_H001818	ubiquitin-like modifier-activating enzyme 5	Babesia_bovis|BBOV_III005200	ThiF family protein	O23034	Ubiquitin-like modifier-activating enzyme 5	GO:0005524; F:ATP binding; IEA:UniProtKB-KW; GO:0003824; F:catalytic activity; IEA:InterPro; GO:0046872; F:metal ion binding; IEA:UniProtKB-KW	4.1e-69
cluster782	4	Babesia_canis|Bc_CHIPZ_H001813;Babesia_microti|BBM_III08095;Babesia_bovis|BBOV_III004960;Babesia_bigemina|BBBOND_0309770;	Babesia_canis|Bc_CHIPZ_H001813	ubiquinol-cytochrome c	Babesia_bovis|BBOV_III004960	conserved hypothetical protein	N/A	N/A	N/A	N/A
cluster783	4	Babesia_canis|Bc_CHIPZ_H001797;Babesia_microti|BBM_II03290;Babesia_bovis|BBOV_III005080;Babesia_bigemina|BBBOND_0309580;	Babesia_canis|Bc_CHIPZ_H001797	cell cycle regulator with zn-finger domain-containing protein	Babesia_bovis|BBOV_III005080	DHHC zinc finger domain containing protein	Q500Z2	Probable protein S-acyltransferase 15	GO:0031410; C:cytoplasmic vesicle; IEA:UniProtKB-KW; GO:0005783; C:endoplasmic reticulum; IEA:UniProtKB-KW; GO:0016021; C:integral component of membrane; IEA:UniProtKB-KW; GO:0019706; F:protein-cysteine S-palmitoyltransferase activity; IEA:UniProtKB-EC; GO:0008270; F:zinc ion binding; IEA:InterPro	3.3e-36
cluster784	4	Babesia_canis|Bc_CHIPZ_H001839;Babesia_microti|BBM_II02590;Babesia_bovis|BBOV_II004770;Babesia_bigemina|BBBOND_0205230;	Babesia_canis|Bc_CHIPZ_H001839	hypothetical protein, conserved	Babesia_bovis|BBOV_II004770	hypothetical protein	N/A	N/A	N/A	N/A
cluster785	4	Babesia_canis|Bc_CHIPZ_H001846;Babesia_bovis|BBOV_II004820;Babesia_bigemina|BBBOND_0205180;Babesia_microti|BBM_III09800;	Babesia_canis|Bc_CHIPZ_H001846	anthranilate synthase component ii	Babesia_bovis|BBOV_II004820	hypothetical protein	N/A	N/A	N/A	N/A
cluster786	4	Babesia_canis|Bc_CHIPZ_H001558;Babesia_microti|BBM_III04825;Babesia_bovis|BBOV_I003360;Babesia_bigemina|BBBOND_0207580;	Babesia_canis|Bc_CHIPZ_H001558	dna-directed rna polymerase ii largest	Babesia_bovis|BBOV_I003360	DNA-directed RNA polymerase II largest subunit, putative	P18616	DNA-directed RNA polymerase II subunit 1	GO:0005665; C:DNA-directed RNA polymerase II, core complex; IDA:UniProtKB; GO:0003677; F:DNA binding; IEA:UniProtKB-KW; GO:0003899; F:DNA-directed RNA polymerase activity; IEA:UniProtKB-KW; GO:0046872; F:metal ion binding; IEA:UniProtKB-KW; GO:0006366; P:transcription from RNA polymerase II promoter; IEA:InterPro	0
cluster787	4	Babesia_canis|Bc_CHIPZ_H001836;Babesia_microti|BBM_II02565;Babesia_bovis|BBOV_II004730;Babesia_bigemina|BBBOND_0205280;	Babesia_canis|Bc_CHIPZ_H001836	chaperone protein	Babesia_bovis|BBOV_II004730	membrane protein, putative	N/A	N/A	N/A	N/A
cluster788	4	Babesia_canis|Bc_CHIPZ_H001850;Babesia_microti|BBM_III09945;Babesia_bovis|BBOV_II004670;Babesia_bigemina|BBBOND_0205040;	Babesia_canis|Bc_CHIPZ_H001850	endonuclease exonuclease phosphatase family	Babesia_bovis|BBOV_II004670	endonuclease/exonuclease/phosphatase family protein	Q8VYU4	Carbon catabolite repressor protein 4 homolog 6	GO:0005737; C:cytoplasm; IEA:UniProtKB-KW; GO:0005634; C:nucleus; IEA:UniProtKB-KW; GO:0046872; F:metal ion binding; IEA:UniProtKB-KW; GO:0004535; F:poly(A)-specific ribonuclease activity; IEA:UniProtKB-EC; GO:0003723; F:RNA binding; IEA:UniProtKB-KW; GO:0006355; P:regulation of transcription, DNA-templated; IEA:UniProtKB-KW; GO:0006351; P:transcription, DNA-templated; IEA:UniProtKB-KW	0.00023
cluster789	4	Babesia_canis|Bc_CHIPZ_H001827;Babesia_microti|BBM_III09765;Babesia_bovis|BBOV_II004890;Babesia_bigemina|BBBOND_0205120;	Babesia_canis|Bc_CHIPZ_H001827	presequence protease chloroplastic mitochondrial-like	Babesia_bovis|BBOV_II004890	peptidase M16 inactive domain containing protein	Q8VY06	Presequence protease 2, chloroplastic/mitochondrial	GO:0009507; C:chloroplast; IDA:TAIR; GO:0005739; C:mitochondrion; IDA:TAIR; GO:0046872; F:metal ion binding; IEA:UniProtKB-KW; GO:0008237; F:metallopeptidase activity; IEA:UniProtKB-KW; GO:0016485; P:protein processing; IDA:TAIR	3.1e-49
cluster790	4	Babesia_canis|Bc_CHIPZ_H001869;Babesia_bovis|BBOV_II004740;Babesia_bigemina|BBBOND_0205270;Babesia_microti|BBM_II02560;	Babesia_canis|Bc_CHIPZ_H001869	hypothetical protein, conserved	Babesia_bovis|BBOV_II004740	hypothetical protein	N/A	N/A	N/A	N/A
cluster791	4	Babesia_canis|Bc_CHIPZ_H001810;Babesia_microti|BBM_II03395;Babesia_bovis|BBOV_III005270;Babesia_bigemina|BBBOND_0309320;	Babesia_canis|Bc_CHIPZ_H001810	hypothetical protein, conserved	Babesia_bovis|BBOV_III005270	hypothetical protein	N/A	N/A	N/A	N/A
cluster792	4	Babesia_canis|Bc_CHIPZ_H001853;Babesia_microti|BBM_III09805;Babesia_bovis|BBOV_II004810;Babesia_bigemina|BBBOND_0205190;	Babesia_canis|Bc_CHIPZ_H001853	phospholipase a-2-activating protein	Babesia_bovis|BBOV_II004810	WD domain, G-beta repeat containing protein	Q9FKT5	THO complex subunit 3	GO:0080008; C:Cul4-RING E3 ubiquitin ligase complex; ISS:TAIR; GO:0000347; C:THO complex; IDA:UniProtKB; GO:0003723; F:RNA binding; IEA:UniProtKB-KW; GO:0031047; P:gene silencing by RNA; IMP:TAIR; GO:0006397; P:mRNA processing; IEA:UniProtKB-KW; GO:0051028; P:mRNA transport; IEA:UniProtKB-KW; GO:0010267; P:production of ta-siRNAs involved in RNA interference; IMP:TAIR; GO:0008380; P:RNA splicing;…	0.052
cluster793	4	Babesia_canis|Bc_CHIPZ_H001844;Babesia_microti|BBM_III09870;Babesia_bovis|BBOV_II004840;Babesia_bigemina|BBBOND_0205160;	Babesia_canis|Bc_CHIPZ_H001844	erythrocyte membrane protein	Babesia_bovis|BBOV_II004840	hypothetical protein	N/A	N/A	N/A	N/A
cluster794	4	Babesia_canis|Bc_CHIPZ_H001885;Babesia_microti|BBM_I02440;Babesia_bovis|BBOV_III003440;Babesia_bigemina|BBBOND_0311740;	Babesia_canis|Bc_CHIPZ_H001885	er lumen protein retaining receptor	Babesia_bovis|BBOV_III003440	membrane protein, putative	N/A	N/A	N/A	N/A
cluster795	4	Babesia_canis|Bc_CHIPZ_H001851;Babesia_bovis|BBOV_II004650;Babesia_bigemina|BBBOND_0205020;Babesia_microti|BBM_III09955;	Babesia_canis|Bc_CHIPZ_H001851	t-complex protein 1 subunit epsilon	Babesia_bovis|BBOV_II004650	T-complex protein 1 epsilon subunit, putative	O04450	T-complex protein 1 subunit epsilon	GO:0005829; C:cytosol; IDA:TAIR; GO:0005886; C:plasma membrane; IDA:TAIR; GO:0009506; C:plasmodesma; IDA:TAIR; GO:0005524; F:ATP binding; IEA:UniProtKB-KW; GO:0006457; P:protein folding; IEA:InterPro	7.4e-42
cluster796	4	Babesia_canis|Bc_CHIPZ_H001856;Babesia_microti|BBM_I01025;Babesia_bovis|BBOV_II004900;Babesia_bigemina|BBBOND_0205110;	Babesia_canis|Bc_CHIPZ_H001856	ion transport protein	Babesia_bovis|BBOV_II004900	conserved hypothetical protein	Q9FL25	Two-pore potassium channel 2	GO:0016021; C:integral component of membrane; IEA:UniProtKB-KW; GO:0009705; C:plant-type vacuole membrane; IDA:TAIR; GO:0046872; F:metal ion binding; IEA:UniProtKB-KW; GO:0005267; F:potassium channel activity; IEA:UniProtKB-KW	5e-05
cluster797	4	Babesia_canis|Bc_CHIPZ_H001894;Babesia_bovis|BBOV_III001720;Babesia_bigemina|BBBOND_0303110;Babesia_microti|BBM_III05360;	Babesia_canis|Bc_CHIPZ_H001894	ras-related protein	Babesia_bovis|BBOV_III001720	Rab7	O24461	Ras-related protein Rab7	GO:0005886; C:plasma membrane; IEA:UniProtKB-KW; GO:0005525; F:GTP binding; IEA:UniProtKB-KW; GO:0015031; P:protein transport; IEA:UniProtKB-KW; GO:0007264; P:small GTPase mediated signal transduction; IEA:InterPro	2e-13
cluster798	4	Babesia_canis|Bc_CHIPZ_H001882;Babesia_microti|BBM_I02490;Babesia_bovis|BBOV_III003520;Babesia_bigemina|BBBOND_0311640;	Babesia_canis|Bc_CHIPZ_H001882	hypothetical protein, conserved	Babesia_bovis|BBOV_III003520	conserved hypothetical protein	N/A	N/A	N/A	N/A
cluster799	4	Babesia_canis|Bc_CHIPZ_H001889;Babesia_microti|BBM_III03295;Babesia_bovis|BBOV_III002590;Babesia_bigemina|BBBOND_0304240;	Babesia_canis|Bc_CHIPZ_H001889	trna (guanine-n1)-methyltransferase family	Babesia_bovis|BBOV_III002590	tRNA (guanine-N1)-methyltransferase family protein	N/A	N/A	N/A	N/A
cluster800	4	Babesia_canis|Bc_CHIPZ_H001883;Babesia_microti|BBM_I02485;Babesia_bovis|BBOV_III003510;Babesia_bigemina|BBBOND_0311650;	Babesia_canis|Bc_CHIPZ_H001883	aspartyl proteinase	Babesia_bovis|BBOV_III003510	eukaryotic aspartyl protease family protein	O04057	Aspartic proteinase	GO:0005773; C:vacuole; IEA:UniProtKB-KW; GO:0004190; F:aspartic-type endopeptidase activity; IEA:UniProtKB-KW; GO:0006629; P:lipid metabolic process; IEA:InterPro	4.3e-05
cluster801	4	Babesia_canis|Bc_CHIPZ_H001833;Babesia_microti|BBM_III09790;Babesia_bovis|BBOV_II004860;Babesia_bigemina|BBBOND_0205150;	Babesia_canis|Bc_CHIPZ_H001833	rna recognition motif-containing protein	Babesia_bovis|BBOV_II004860	RNA recognition motif (RRM)-containing protein	Q9LQI9	Oligouridylate-binding protein 1B	GO:0005634; C:nucleus; IEA:UniProtKB-KW; GO:0000166; F:nucleotide binding; IEA:InterPro; GO:0003723; F:RNA binding; IEA:UniProtKB-KW; GO:0006397; P:mRNA processing; IEA:UniProtKB-KW	1e-13
cluster802	4	Babesia_canis|Bc_CHIPZ_H001890;Babesia_microti|BBM_III00540;Babesia_bovis|BBOV_III002600;Babesia_bigemina|BBBOND_0304250;	Babesia_canis|Bc_CHIPZ_H001890	1-deoxy-d-xylulose-5-phosphate synthase	Babesia_bovis|BBOV_III002600	1-deoxy-D-xylulose-5-phosphate synthase family protein	Q6YU51	Probable 1-deoxy-D-xylulose-5-phosphate synthase 2, chloroplastic	GO:0009507; C:chloroplast; IEA:UniProtKB-KW; GO:0008661; F:1-deoxy-D-xylulose-5-phosphate synthase activity; IEA:UniProtKB-EC; GO:0046872; F:metal ion binding; IEA:UniProtKB-KW; GO:0052865; P:1-deoxy-D-xylulose 5-phosphate biosynthetic process; IEA:UniProtKB-UniPathway; GO:0016114; P:terpenoid biosynthetic process; IEA:InterPro; GO:0009228; P:thiamine biosynthetic process; IEA:UniProtKB-KW	7.4e-33
cluster803	4	Babesia_canis|Bc_CHIPZ_H001895;Babesia_bovis|BBOV_III002790;Babesia_bigemina|BBBOND_0304490;Babesia_microti|BBM_III09465;	Babesia_canis|Bc_CHIPZ_H001895	hypothetical protein, conserved	Babesia_bovis|BBOV_III002790	hypothetical protein	N/A	N/A	N/A	N/A
cluster804	4	Babesia_canis|Bc_CHIPZ_H001838;Babesia_bovis|BBOV_II004710;Babesia_bigemina|BBBOND_0205090;Babesia_microti|BBM_II02575;	Babesia_canis|Bc_CHIPZ_H001838	hypothetical protein, conserved	Babesia_bovis|BBOV_II004710	hypothetical protein	N/A	N/A	N/A	N/A
cluster805	4	Babesia_canis|Bc_CHIPZ_H001908;Babesia_microti|BBM_I02495;Babesia_bovis|BBOV_III003240;Babesia_bigemina|BBBOND_0305160;	Babesia_canis|Bc_CHIPZ_H001908	conserved plasmodium protein	Babesia_bovis|BBOV_III003240	conserved hypothetical protein	N/A	N/A	N/A	N/A
cluster806	4	Babesia_canis|Bc_CHIPZ_H001918;Babesia_microti|BBM_I02260;Babesia_bovis|BBOV_III003560;Babesia_bigemina|BBBOND_0311600;	Babesia_canis|Bc_CHIPZ_H001918	40s ribosomal protein s27	Babesia_bovis|BBOV_III003560	40S ribosomal protein S27, putative	Q8L953	40S ribosomal protein S27-3	GO:0022626; C:cytosolic ribosome; IDA:TAIR; GO:0022627; C:cytosolic small ribosomal subunit; IDA:TAIR; GO:0005886; C:plasma membrane; IDA:TAIR; GO:0046872; F:metal ion binding; IEA:UniProtKB-KW; GO:0003735; F:structural constituent of ribosome; IEA:InterPro; GO:0006412; P:translation; IEA:InterPro	1.1e-16
cluster807	4	Babesia_canis|Bc_CHIPZ_H001880;Babesia_microti|BBM_III05375;Babesia_bovis|BBOV_III001770;Babesia_bigemina|BBBOND_0303160;	Babesia_canis|Bc_CHIPZ_H001880	hypothetical protein, conserved	Babesia_bovis|BBOV_III001770	conserved hypothetical protein	N/A	N/A	N/A	N/A
cluster808	4	Babesia_canis|Bc_CHIPZ_H001900;Babesia_microti|BBM_I02280;Babesia_bovis|BBOV_III003580;Babesia_bigemina|BBBOND_0311570;	Babesia_canis|Bc_CHIPZ_H001900	nudix hydrolase	Babesia_bovis|BBOV_III003580	hydrolase, NUDIX family protein	Q8GW31	mRNA-decapping enzyme subunit 2	GO:0005737; C:cytoplasm; IEA:UniProtKB-KW; GO:0005524; F:ATP binding; IEA:UniProtKB-KW; GO:0016787; F:hydrolase activity; IEA:UniProtKB-KW; GO:0000287; F:magnesium ion binding; IDA:UniProtKB; GO:0030145; F:manganese ion binding; IDA:UniProtKB; GO:0003723; F:RNA binding; IEA:UniProtKB-KW; GO:0006397; P:mRNA processing; IEA:UniProtKB-KW; GO:0009791; P:post-embryonic development; IMP:UniProtKB; GO:0…	1.1e-21
cluster809	4	Babesia_canis|Bc_CHIPZ_H001892;Babesia_microti|BBM_III00355;Babesia_bovis|BBOV_III002730;Babesia_bigemina|BBBOND_0304410;	Babesia_canis|Bc_CHIPZ_H001892	rab gdp-dissociation inhibitor	Babesia_bovis|BBOV_III002730	conserved hypothetical protein	O24653	Guanosine nucleotide diphosphate dissociation inhibitor 2	GO:0048046; C:apoplast; IDA:TAIR; GO:0005829; C:cytosol; IDA:TAIR; GO:0009506; C:plasmodesma; IDA:TAIR; GO:0005096; F:GTPase activator activity; IEA:UniProtKB-KW; GO:0005093; F:Rab GDP-dissociation inhibitor activity; IGI:UniProtKB; GO:0015031; P:protein transport; IEA:InterPro; GO:0050790; P:regulation of catalytic activity; IGI:GOC	5.4e-17
cluster810	4	Babesia_canis|Bc_CHIPZ_H000179;Babesia_microti|BBM_III03090;Babesia_bovis|BBOV_III006360;Babesia_bigemina|BBBOND_0307800;	Babesia_canis|Bc_CHIPZ_H000179	f5 8 type c domain-containing protein	Babesia_bovis|BBOV_III006360	LCCL domain containing protein	N/A	N/A	N/A	N/A
cluster811	4	Babesia_canis|Bc_CHIPZ_H001927;Babesia_microti|BBM_III00555;Babesia_bovis|BBOV_III002520;Babesia_bigemina|BBBOND_0304060;	Babesia_canis|Bc_CHIPZ_H001927	nuclear movement family protein	Babesia_bovis|BBOV_III002520	nuclear movement family protein	N/A	N/A	N/A	N/A
cluster812	4	Babesia_canis|Bc_CHIPZ_H001902;Babesia_microti|BBM_I02285;Babesia_bovis|BBOV_III003590;Babesia_bigemina|BBBOND_0311560;	Babesia_canis|Bc_CHIPZ_H001902	carbamoyl phosphate synthase large subunit	Babesia_bovis|BBOV_III003590	carbamoyl phosphate synthetase	Q42601	Carbamoyl-phosphate synthase large chain, chloroplastic	GO:0005951; C:carbamoyl-phosphate synthase complex; IDA:TAIR; GO:0009507; C:chloroplast; IDA:TAIR; GO:0009570; C:chloroplast stroma; IDA:TAIR; GO:0016020; C:membrane; IDA:TAIR; GO:0005524; F:ATP binding; IEA:UniProtKB-KW; GO:0004088; F:carbamoyl-phosphate synthase (glutamine-hydrolyzing) activity; IDA:TAIR; GO:0046872; F:metal ion binding; IEA:UniProtKB-KW; GO:0044205; P:'de novo' UMP biosyntheti…	5.8e-68
cluster813	4	Babesia_canis|Bc_CHIPZ_H001912;Babesia_microti|BBM_III00560;Babesia_bovis|BBOV_III002610;Babesia_bigemina|BBBOND_0304270;	Babesia_canis|Bc_CHIPZ_H001912	peptidase family m3 protein	Babesia_bovis|BBOV_III002610	peptidase family M3 containing protein	N/A	N/A	N/A	N/A
cluster814	4	Babesia_canis|Bc_CHIPZ_H001804;Babesia_microti|BBM_III03365;Babesia_bovis|BBOV_III004900;Babesia_bigemina|BBBOND_0309830;	Babesia_canis|Bc_CHIPZ_H001804	abc transporter	Babesia_bovis|BBOV_III004900	ABC transporter family protein	Q9LVM1	ABC transporter B family member 25, mitochondrial	GO:0009507; C:chloroplast; IDA:TAIR; GO:0009941; C:chloroplast envelope; IDA:TAIR; GO:0016021; C:integral component of membrane; IBA:RefGenome; GO:0005743; C:mitochondrial inner membrane; IBA:RefGenome; GO:0005739; C:mitochondrion; IDA:UniProtKB; GO:0005524; F:ATP binding; IEA:UniProtKB-KW; GO:0042626; F:ATPase activity, coupled to transmembrane movement of substances; IBA:RefGenome; GO:0005215; …	9.5e-136
cluster815	4	Babesia_canis|Bc_CHIPZ_H001784;Babesia_microti|BBM_II03370;Babesia_bovis|BBOV_III005230;Babesia_bigemina|BBBOND_0309360;	Babesia_canis|Bc_CHIPZ_H001784	atp-dependent zinc metalloprotease	Babesia_bovis|BBOV_III005230	ATP-dependent metalloprotease FtsH family protein	Q0DHL4	ATP-dependent zinc metalloprotease FTSH 8, mitochondrial	GO:0016021; C:integral component of membrane; IEA:InterPro; GO:0005739; C:mitochondrion; IEA:UniProtKB-KW; GO:0005524; F:ATP binding; IEA:UniProtKB-KW; GO:0004222; F:metalloendopeptidase activity; IEA:InterPro; GO:0008270; F:zinc ion binding; IEA:InterPro	7.7e-120
cluster816	4	Babesia_canis|Bc_CHIPZ_H001922;Babesia_microti|BBM_I02315;Babesia_bovis|BBOV_III003260;Babesia_bigemina|BBBOND_0305180;	Babesia_canis|Bc_CHIPZ_H001922	aldo keto	Babesia_bovis|BBOV_III003260	conserved hypothetical protein	N/A	N/A	N/A	N/A
cluster817	4	Babesia_canis|Bc_CHIPZ_H001933;Babesia_microti|BBM_III00360;Babesia_bovis|BBOV_III002720;Babesia_bigemina|BBBOND_0304400;	Babesia_canis|Bc_CHIPZ_H001933	wd g-beta repeat containing	Babesia_bovis|BBOV_III002720	WD domain, G-beta repeat containing protein	N/A	N/A	N/A	N/A
cluster818	4	Babesia_canis|Bc_CHIPZ_H001930;Babesia_microti|BBM_III07325;Babesia_bovis|BBOV_III002690;Babesia_bigemina|BBBOND_0304380;	Babesia_canis|Bc_CHIPZ_H001930	dimethyladenosine transferase	Babesia_bovis|BBOV_III002690	dimethyladenosine transferase, putative	N/A	N/A	N/A	N/A
cluster819	4	Babesia_canis|Bc_CHIPZ_H001723;Babesia_microti|BBM_III06455;Babesia_bovis|BBOV_III009560;Babesia_bigemina|BBBOND_0313270;	Babesia_canis|Bc_CHIPZ_H001723	beta-tubulin cofactor	Babesia_bovis|BBOV_III009560	conserved hypothetical protein	Q8L5R3	Tubulin-folding cofactor D	GO:0005829; C:cytosol; IDA:TAIR; GO:0009506; C:plasmodesma; IDA:TAIR; GO:0015631; F:tubulin binding; ISS:TAIR; GO:0009793; P:embryo development ending in seed dormancy; IMP:TAIR; GO:0007017; P:microtubule-based process; IMP:TAIR; GO:0006457; P:protein folding; ISS:TAIR; GO:0007021; P:tubulin complex assembly; ISS:TAIR	7e-46
cluster820	4	Babesia_canis|Bc_CHIPZ_H001934;Babesia_bovis|BBOV_III002770;Babesia_bigemina|BBBOND_0304450;Babesia_microti|BBM_III00405;	Babesia_canis|Bc_CHIPZ_H001934	swi2 snf2-containing protein	Babesia_bovis|BBOV_III002770	SNF2 family N-terminal domain containing protein	Q9ZUL5	Protein CHROMATIN REMODELING 19 {ECO:0000303|PubMed:16547115}	GO:0005524; F:ATP binding; IEA:InterPro; GO:0003677; F:DNA binding; IEA:InterPro; GO:0004386; F:helicase activity; IEA:UniProtKB-KW	1.3e-06
cluster821	4	Babesia_canis|Bc_CHIPZ_H001935;Babesia_bovis|BBOV_III003490;Babesia_bigemina|BBBOND_0311670;Babesia_microti|BBM_I02480;	Babesia_canis|Bc_CHIPZ_H001935	2-c-methyl-d-erythritol 4-phosphate cytidylyltransferase	Babesia_bovis|BBOV_III003490	conserved hypothetical protein	N/A	N/A	N/A	N/A
cluster822	4	Babesia_canis|Bc_CHIPZ_H001952;Babesia_bovis|BBOV_III002640;Babesia_bigemina|BBBOND_0304310;Babesia_microti|BBM_III00395;	Babesia_canis|Bc_CHIPZ_H001952	hypothetical protein	Babesia_bovis|BBOV_III002640	hypothetical protein	N/A	N/A	N/A	N/A
cluster823	4	Babesia_canis|Bc_CHIPZ_H001941;Babesia_bovis|BBOV_III003380;Babesia_bigemina|BBBOND_0305290;Babesia_microti|BBM_I02400;	Babesia_canis|Bc_CHIPZ_H001941	ubiquitin-conjugating enzyme e2 b isoform x2	Babesia_bovis|BBOV_III003380	ubiquitin-conjugating enzyme family protein	P25866	Ubiquitin-conjugating enzyme E2 2	GO:0016881; F:acid-amino acid ligase activity; IEA:InterPro; GO:0005524; F:ATP binding; IEA:UniProtKB-KW; GO:0016567; P:protein ubiquitination; IEA:UniProtKB-UniPathway	7.2e-19
cluster824	4	Babesia_canis|Bc_CHIPZ_H001903;Babesia_microti|BBM_I02470;Babesia_bovis|BBOV_III003470;Babesia_bigemina|BBBOND_0311690;	Babesia_canis|Bc_CHIPZ_H001903	cw-type zinc finger partial	Babesia_bovis|BBOV_III003470	CW-type zinc finger family protein	Q0D5G4	B3 domain-containing protein Os07g0563300	GO:0005634; C:nucleus; IEA:UniProtKB-KW; GO:0003677; F:DNA binding; IEA:UniProtKB-KW; GO:0008270; F:zinc ion binding; IEA:InterPro; GO:0048366; P:leaf development; IEA:EnsemblPlants/Gramene; GO:0006355; P:regulation of transcription, DNA-templated; IEA:UniProtKB-KW; GO:0006351; P:transcription, DNA-templated; IEA:UniProtKB-KW	1.2e-07
cluster825	4	Babesia_canis|Bc_CHIPZ_H001960;Babesia_microti|BBM_III09455;Babesia_bovis|BBOV_III002820;Babesia_bigemina|BBBOND_0304510;	Babesia_canis|Bc_CHIPZ_H001960	alpha- partial	Babesia_bovis|BBOV_III002820	tubulin alpha chain, putative	Q9ZRJ4	Tubulin alpha chain	GO:0005737; C:cytoplasm; IEA:UniProtKB-KW; GO:0005874; C:microtubule; IEA:UniProtKB-KW; GO:0005525; F:GTP binding; IEA:UniProtKB-KW; GO:0003924; F:GTPase activity; IEA:InterPro; GO:0005200; F:structural constituent of cytoskeleton; IEA:InterPro; GO:0007017; P:microtubule-based process; IEA:InterPro; GO:0051258; P:protein polymerization; IEA:InterPro	9.8e-66
cluster826	4	Babesia_canis|Bc_CHIPZ_H001950;Babesia_microti|BBM_III00565;Babesia_bovis|BBOV_III002620;Babesia_bigemina|BBBOND_0304280;	Babesia_canis|Bc_CHIPZ_H001950	tetratricopeptide repeat-containing protein	Babesia_bovis|BBOV_III002620	ankyrin repeat family protein	Q9LNB6	Hsp70-Hsp90 organizing protein 1	GO:0005829; C:cytosol; IDA:TAIR; GO:0005634; C:nucleus; IEA:UniProtKB-KW; GO:0051879; F:Hsp90 protein binding; ISS:UniProtKB; GO:0070678; F:preprotein binding; ISS:UniProtKB; GO:0051131; P:chaperone-mediated protein complex assembly; ISS:UniProtKB; GO:0006950; P:response to stress; IEA:UniProtKB-KW	3.9e-09
cluster827	4	Babesia_canis|Bc_CHIPZ_H001974;Babesia_bovis|BBOV_III002800;Babesia_bigemina|BBBOND_0304500;Babesia_microti|BBM_III09460;	Babesia_canis|Bc_CHIPZ_H001974	---NA---	Babesia_bovis|BBOV_III002800	hypothetical protein	N/A	N/A	N/A	N/A
cluster828	4	Babesia_canis|Bc_CHIPZ_H001958;Babesia_bovis|BBOV_III002760;Babesia_bigemina|BBBOND_0304440;Babesia_microti|BBM_III00400;	Babesia_canis|Bc_CHIPZ_H001958	duf1777 domain-containing protein	Babesia_bovis|BBOV_III002760	conserved hypothetical protein	O23212	Splicing factor U2af large subunit A	GO:0005681; C:spliceosomal complex; IEA:UniProtKB-KW; GO:0000166; F:nucleotide binding; IEA:InterPro; GO:0003723; F:RNA binding; IEA:UniProtKB-KW; GO:0042742; P:defense response to bacterium; IEP:TAIR; GO:0000398; P:mRNA splicing, via spliceosome; ISS:TAIR	1.7e-05
cluster829	4	Babesia_canis|Bc_CHIPZ_H001932;Babesia_microti|BBM_III00370;Babesia_bovis|BBOV_III002700;Babesia_bigemina|BBBOND_0304385;	Babesia_canis|Bc_CHIPZ_H001932	hypothetical protein, conserved	Babesia_bovis|BBOV_III002700	hypothetical protein	N/A	N/A	N/A	N/A
cluster830	4	Babesia_canis|Bc_CHIPZ_H001937;Babesia_microti|BBM_III00385;Babesia_bovis|BBOV_III002660;Babesia_bigemina|BBBOND_0304330;	Babesia_canis|Bc_CHIPZ_H001937	nucleotidylyl transferase	Babesia_bovis|BBOV_III002660	hypothetical protein	N/A	N/A	N/A	N/A
cluster831	4	Babesia_canis|Bc_CHIPZ_H001986;Babesia_microti|BBM_II01635;Babesia_bovis|BBOV_III001100;Babesia_bigemina|BBBOND_0302490;	Babesia_canis|Bc_CHIPZ_H001986	40s ribosomal protein	Babesia_bovis|BBOV_III001100	40S ribosomal protein S12, putative	Q9S9P1	40S ribosomal protein S12-1	GO:0005829; C:cytosol; IDA:TAIR; GO:0022626; C:cytosolic ribosome; IDA:TAIR; GO:0022627; C:cytosolic small ribosomal subunit; IDA:TAIR; GO:0003735; F:structural constituent of ribosome; IEA:InterPro; GO:0046686; P:response to cadmium ion; IEP:TAIR; GO:0009651; P:response to salt stress; IEP:TAIR; GO:0006412; P:translation; IEA:InterPro	5.4e-22
cluster832	4	Babesia_canis|Bc_CHIPZ_H001980;Babesia_microti|BBM_III05330;Babesia_bovis|BBOV_III001570;Babesia_bigemina|BBBOND_0302920;	Babesia_canis|Bc_CHIPZ_H001980	gnat family protein	Babesia_bovis|BBOV_III001570	acetyltransferase, GNAT family protein	N/A	N/A	N/A	N/A
cluster833	4	Babesia_canis|Bc_CHIPZ_H001987;Babesia_microti|BBM_II01640;Babesia_bovis|BBOV_III001090;Babesia_bigemina|BBBOND_0302480;	Babesia_canis|Bc_CHIPZ_H001987	eukaryotic translation initiation factor	Babesia_bovis|BBOV_III001090	eukaryotic translation initiation factor 5, putative	Q9C8F1	Probable eukaryotic translation initiation factor 5-1	GO:0005829; C:cytosol; IDA:TAIR; GO:0005525; F:GTP binding; IEA:UniProtKB-KW; GO:0003743; F:translation initiation factor activity; IEA:UniProtKB-KW	4.5e-32
cluster834	4	Babesia_canis|Bc_CHIPZ_H001916;Babesia_microti|BBM_I02290;Babesia_bovis|BBOV_III003600;Babesia_bigemina|BBBOND_0311550;	Babesia_canis|Bc_CHIPZ_H001916	cmgc gsk protein kinase	Babesia_bovis|BBOV_III003600	protein kinase domain containing protein	Q40518	Shaggy-related protein kinase NtK-1	GO:0005524; F:ATP binding; IEA:UniProtKB-KW; GO:0004674; F:protein serine/threonine kinase activity; IEA:UniProtKB-KW	1.4e-36
cluster835	4	Babesia_canis|Bc_CHIPZ_H001949;Babesia_microti|BBM_I02420;Babesia_bovis|BBOV_III003430;Babesia_bigemina|BBBOND_0311750;	Babesia_canis|Bc_CHIPZ_H001949	macrophage erythroblast attacher	Babesia_bovis|BBOV_III003430	hypothetical protein	N/A	N/A	N/A	N/A
cluster836	4	Babesia_canis|Bc_CHIPZ_H002001;Babesia_microti|BBM_II01730;Babesia_bovis|BBOV_III001480;Babesia_bigemina|BBBOND_0302800;	Babesia_canis|Bc_CHIPZ_H002001	40s ribosomal protein	Babesia_bovis|BBOV_III001480	40S ribosomal protein S3Ae, putative	A8HS48	40S ribosomal protein S3a {ECO:0000255|HAMAP-Rule:MF_03122}	GO:0022627; C:cytosolic small ribosomal subunit; IEA:UniProtKB-HAMAP; GO:0003735; F:structural constituent of ribosome; IEA:UniProtKB-HAMAP; GO:0006412; P:translation; IEA:UniProtKB-HAMAP	1.6e-19
cluster837	4	Babesia_canis|Bc_CHIPZ_H001984;Babesia_microti|BBM_II01695;Babesia_bovis|BBOV_III001380;Babesia_bigemina|BBBOND_0302700;	Babesia_canis|Bc_CHIPZ_H001984	aaa family protein	Babesia_bovis|BBOV_III001380	ATPase, AAA family protein	N/A	N/A	N/A	N/A
cluster838	4	Babesia_canis|Bc_CHIPZ_H001981;Babesia_microti|BBM_III05315;Babesia_bovis|BBOV_III001540;Babesia_bigemina|BBBOND_0302860;	Babesia_canis|Bc_CHIPZ_H001981	glideosome associated protein with multiple membrane spans	Babesia_bovis|BBOV_III001540	conserved hypothetical protein	N/A	N/A	N/A	N/A
cluster839	4	Babesia_canis|Bc_CHIPZ_H002002;Babesia_bovis|BBOV_III001450;Babesia_bigemina|BBBOND_0302770;Babesia_microti|BBM_III05230;	Babesia_canis|Bc_CHIPZ_H002002	ham1 family	Babesia_bovis|BBOV_III001450	Ham1 family protein	N/A	N/A	N/A	N/A
cluster840	4	Babesia_canis|Bc_CHIPZ_H001997;Babesia_bovis|BBOV_III001560;Babesia_bigemina|BBBOND_0302910;Babesia_microti|BBM_III05325;	Babesia_canis|Bc_CHIPZ_H001997	vacuolar atp synthase subunit	Babesia_bovis|BBOV_III001560	acuolar ATP synthase subunit family protein	N/A	N/A	N/A	N/A
cluster841	4	Babesia_canis|Bc_CHIPZ_H002011;Babesia_bigemina|BBBOND_0302280;Babesia_microti|BBM_II01550;Babesia_bovis|BBOV_III000910;	Babesia_canis|Bc_CHIPZ_H002011	---NA---	Babesia_bovis|BBOV_III000910	conserved hypothetical protein	N/A	N/A	N/A	N/A
cluster842	4	Babesia_canis|Bc_CHIPZ_H002010;Babesia_microti|BBM_II01595;Babesia_bovis|BBOV_III001000;Babesia_bigemina|BBBOND_0302390;	Babesia_canis|Bc_CHIPZ_H002010	conserved hypothetical protein	Babesia_bovis|BBOV_III001000	conserved hypothetical protein	Q93W28	Uncharacterized protein At4g15545	N/A	0.0015
cluster843	4	Babesia_canis|Bc_CHIPZ_H002009;Babesia_microti|BBM_II01670;Babesia_bovis|BBOV_III001050;Babesia_bigemina|BBBOND_0302440;	Babesia_canis|Bc_CHIPZ_H002009	wd g-beta repeat containing protein	Babesia_bovis|BBOV_III001050	WD domain, G-beta repeat containing protein	A8IZG4	Probable cytosolic iron-sulfur protein assembly protein CIAO1 homolog {ECO:0000255|HAMAP-Rule:MF_03037}	GO:0097361; C:CIA complex; IEA:InterPro; GO:0016226; P:iron-sulfur cluster assembly; IEA:UniProtKB-HAMAP	3.6e-26
cluster844	4	Babesia_canis|Bc_CHIPZ_H002014;Babesia_bovis|BBOV_III000810;Babesia_bigemina|BBBOND_0302170;Babesia_microti|BBM_III01775;	Babesia_canis|Bc_CHIPZ_H002014	apicomplexan specific coiled coil protein	Babesia_bovis|BBOV_III000810	conserved hypothetical protein	N/A	N/A	N/A	N/A
cluster845	4	Babesia_canis|Bc_CHIPZ_H001944;Babesia_bovis|BBOV_III001750;Babesia_bigemina|BBBOND_0303140;Babesia_microti|BBM_III05370;	Babesia_canis|Bc_CHIPZ_H001944	hypothetical protein, conserved	Babesia_bovis|BBOV_III001750	hypothetical protein	N/A	N/A	N/A	N/A
cluster846	4	Babesia_canis|Bc_CHIPZ_H001995;Babesia_microti|BBM_II02640;Babesia_bovis|BBOV_III000760;Babesia_bigemina|BBBOND_0302130;	Babesia_canis|Bc_CHIPZ_H001995	adenylosuccinate lyase	Babesia_bovis|BBOV_III000760	adenylosuccinate lyase, putative	N/A	N/A	N/A	N/A
cluster847	4	Babesia_canis|Bc_CHIPZ_H002026;Babesia_microti|BBM_II01585;Babesia_bovis|BBOV_III000970;Babesia_bigemina|BBBOND_0302360;	Babesia_canis|Bc_CHIPZ_H002026	40s ribosomal protein s23	Babesia_bovis|BBOV_III000970	40S ribosomal protein S12P, putative	P49201	40S ribosomal protein S23-2	GO:0022626; C:cytosolic ribosome; IDA:TAIR; GO:0022627; C:cytosolic small ribosomal subunit; IDA:TAIR; GO:0003735; F:structural constituent of ribosome; IEA:InterPro; GO:0006412; P:translation; IEA:InterPro	3.3e-22
cluster848	4	Babesia_canis|Bc_CHIPZ_H001996;Babesia_microti|BBM_III05295;Babesia_bovis|BBOV_III001600;Babesia_bigemina|BBBOND_0302950;	Babesia_canis|Bc_CHIPZ_H001996	hypothetical protein, conserved	Babesia_bovis|BBOV_III001600	hypothetical protein	N/A	N/A	N/A	N/A
cluster849	4	Babesia_canis|Bc_CHIPZ_H000628;Babesia_microti|BBM_I00865;Babesia_bovis|BBOV_II005560;Babesia_bigemina|BBBOND_0104740;	Babesia_canis|Bc_CHIPZ_H000628	cyclic nucleotide-binding domain-containing protein	Babesia_bovis|BBOV_II005560	cyclic nucleotide-binding domain containing protein	N/A	N/A	N/A	N/A
cluster850	4	Babesia_canis|Bc_CHIPZ_H001999;Babesia_microti|BBM_III05310;Babesia_bovis|BBOV_III001520;Babesia_bigemina|BBBOND_0302840;	Babesia_canis|Bc_CHIPZ_H001999	splicing factor	Babesia_bovis|BBOV_III001520	splicing factor, CC1-like family protein	Q9SX80	Polyadenylate-binding protein RBP47C'	GO:0010494; C:cytoplasmic stress granule; ISS:UniProtKB; GO:0005634; C:nucleus; ISS:UniProtKB; GO:0000166; F:nucleotide binding; IEA:InterPro; GO:0008143; F:poly(A) binding; ISS:UniProtKB; GO:0034605; P:cellular response to heat; ISS:UniProtKB; GO:0006397; P:mRNA processing; IEA:UniProtKB-KW	2.9e-16
cluster851	4	Babesia_canis|Bc_CHIPZ_H001910;Babesia_microti|BBM_III00550;Babesia_bovis|BBOV_III002530;Babesia_bigemina|BBBOND_0304170;	Babesia_canis|Bc_CHIPZ_H001910	tryptophanyl-trna synthetase	Babesia_bovis|BBOV_III002530	tryptophanyl-tRNA synthetase family protein	N/A	N/A	N/A	N/A
cluster852	4	Babesia_canis|Bc_CHIPZ_H002018;Babesia_microti|BBM_III05255;Babesia_bovis|BBOV_III001660;Babesia_bigemina|BBBOND_0303010;	Babesia_canis|Bc_CHIPZ_H002018	4-hydroxy-3-methylbut-2-enyl diphosphate reductase	Babesia_bovis|BBOV_III001660	LytB protein, putative	N/A	N/A	N/A	N/A
cluster853	4	Babesia_canis|Bc_CHIPZ_H002000;Babesia_microti|BBM_III05305;Babesia_bovis|BBOV_III001510;Babesia_bigemina|BBBOND_0302830;	Babesia_canis|Bc_CHIPZ_H002000	dna topoisomerase	Babesia_bovis|BBOV_III001510	DNA topoisomerase family protein	C7J0A2	DNA topoisomerase 3-alpha	GO:0005694; C:chromosome; IEA:EnsemblPlants/Gramene; GO:0003677; F:DNA binding; IEA:UniProtKB-KW; GO:0003917; F:DNA topoisomerase type I activity; IEA:UniProtKB-EC; GO:0008270; F:zinc ion binding; IEA:EnsemblPlants/Gramene; GO:0006342; P:chromatin silencing; IEA:EnsemblPlants/Gramene; GO:0006306; P:DNA methylation; IEA:EnsemblPlants/Gramene; GO:0006281; P:DNA repair; IEA:EnsemblPlants/Gramene; GO…	2.5e-104
cluster854	4	Babesia_canis|Bc_CHIPZ_H001959;Babesia_microti|BBM_III09475;Babesia_bovis|BBOV_III002780;Babesia_bigemina|BBBOND_0304460;	Babesia_canis|Bc_CHIPZ_H001959	cct chaperonin gamma subunit	Babesia_bovis|BBOV_III002780	TCP-1/cpn60 chaperonin family protein	Q9LKI7	T-complex protein 1 subunit gamma	GO:0005737; C:cytoplasm; IEA:UniProtKB-KW; GO:0005524; F:ATP binding; IEA:UniProtKB-KW; GO:0006457; P:protein folding; IEA:InterPro	3.6e-141
cluster855	4	Babesia_canis|Bc_CHIPZ_H002022;Babesia_microti|BBM_II01610;Babesia_bovis|BBOV_III001130;Babesia_bigemina|BBBOND_0302540;	Babesia_canis|Bc_CHIPZ_H002022	conserved protein	Babesia_bovis|BBOV_III001130	hypothetical protein	N/A	N/A	N/A	N/A
cluster856	4	Babesia_canis|Bc_CHIPZ_H001822;Babesia_microti|BBM_II03365;Babesia_bovis|BBOV_III005220;Babesia_bigemina|BBBOND_0309370;	Babesia_canis|Bc_CHIPZ_H001822	atp-dependent rna helicase	Babesia_bovis|BBOV_III005220	DEAD/DEAH box domain containing protein	Q761Z9	DEAD-box ATP-dependent RNA helicase 18	GO:0005524; F:ATP binding; IEA:UniProtKB-KW; GO:0008026; F:ATP-dependent helicase activity; IEA:InterPro; GO:0003723; F:RNA binding; IEA:UniProtKB-KW	2.6e-57
cluster857	4	Babesia_canis|Bc_CHIPZ_H000645;Babesia_microti|BBM_I03415;Babesia_bovis|BBOV_II004920;Babesia_bigemina|BBBOND_0105370;	Babesia_canis|Bc_CHIPZ_H000645	swi2 snf2-containing protein rad26	Babesia_bovis|BBOV_II004920	SNF2 domain-containing protein / helicase domain-containing protein	Q9ZV43	Protein CHROMATIN REMODELING 8 {ECO:0000303|PubMed:16547115}	GO:0005524; F:ATP binding; IEA:InterPro; GO:0003677; F:DNA binding; IEA:InterPro; GO:0006974; P:cellular response to DNA damage stimulus; IEP:UniProtKB; GO:0006281; P:DNA repair; IMP:TAIR; GO:0010332; P:response to gamma radiation; IMP:TAIR	8.2e-101
cluster858	4	Babesia_canis|Bc_CHIPZ_H002013;Babesia_microti|BBM_II01505;Babesia_bovis|BBOV_III000820;Babesia_bigemina|BBBOND_0302180;	Babesia_canis|Bc_CHIPZ_H002013	hypothetical protein, conserved	Babesia_bovis|BBOV_III000820	hypothetical protein	N/A	N/A	N/A	N/A
cluster859	4	Babesia_canis|Bc_CHIPZ_H002025;Babesia_microti|BBM_II01625;Babesia_bovis|BBOV_III001120;Babesia_bigemina|BBBOND_0302510;	Babesia_canis|Bc_CHIPZ_H002025	rab gdp dissociation inhibitor	Babesia_bovis|BBOV_III001120	GDP dissociation inhibitor rabGDI, putative	Q9LXC0	Guanosine nucleotide diphosphate dissociation inhibitor At5g09550	GO:0048046; C:apoplast; IDA:TAIR; GO:0005096; F:GTPase activator activity; IEA:UniProtKB-KW; GO:0005093; F:Rab GDP-dissociation inhibitor activity; IEA:InterPro; GO:0015031; P:protein transport; IEA:InterPro	1.7e-110
cluster860	4	Babesia_canis|Bc_CHIPZ_H001785;Babesia_microti|BBM_II03400;Babesia_bovis|BBOV_III005280;Babesia_bigemina|BBBOND_0309310;	Babesia_canis|Bc_CHIPZ_H001785	signal recognition particle receptor alpha subunit	Babesia_bovis|BBOV_III005280	SRP54-type protein, GTPase domain containing protein	P49967	Signal recognition particle 54 kDa protein 3	GO:0005829; C:cytosol; IDA:TAIR; GO:0005786; C:signal recognition particle, endoplasmic reticulum targeting; IEA:UniProtKB-KW; GO:0008312; F:7S RNA binding; IEA:InterPro; GO:0005525; F:GTP binding; IEA:UniProtKB-KW; GO:0003924; F:GTPase activity; IEA:InterPro; GO:0006614; P:SRP-dependent cotranslational protein targeting to membrane; IEA:InterPro	1.8e-15
cluster861	4	Babesia_canis|Bc_CHIPZ_H002027;Babesia_microti|BBM_II01560;Babesia_bovis|BBOV_III000930;Babesia_bigemina|BBBOND_0302300;	Babesia_canis|Bc_CHIPZ_H002027	fad-dependent glycerol-3-phosphate dehydrogenase	Babesia_bovis|BBOV_III000930	FAD-dependent glycerol-3-phosphate dehydrogenase, putative	Q9SS48	Glycerol-3-phosphate dehydrogenase SDP6, mitochondrial	GO:0009331; C:glycerol-3-phosphate dehydrogenase complex; IEA:InterPro; GO:0005743; C:mitochondrial inner membrane; IEA:UniProtKB-KW; GO:0005739; C:mitochondrion; IDA:TAIR; GO:0004368; F:glycerol-3-phosphate dehydrogenase activity; IDA:TAIR; GO:0052591; F:sn-glycerol-3-phosphate:ubiquinone-8 oxidoreductase activity; IEA:UniProtKB-EC; GO:0019563; P:glycerol catabolic process; IMP:TAIR; GO:0006072;…	5.2e-76
cluster862	4	Babesia_canis|Bc_CHIPZ_H002043;Babesia_microti|BBM_III05270;Babesia_bovis|BBOV_III001640;Babesia_bigemina|BBBOND_0302990;	Babesia_canis|Bc_CHIPZ_H002043	aspartyl protease	Babesia_bovis|BBOV_III001640	aspartyl protease family protein	N/A	N/A	N/A	N/A
cluster863	4	Babesia_canis|Bc_CHIPZ_H002065;Babesia_bovis|BBOV_IV000320;Babesia_bigemina|BBBOND_0403710;Babesia_microti|BBM_III07427;	Babesia_canis|Bc_CHIPZ_H002065	proteasome subunit alpha type 1	Babesia_bovis|BBOV_IV000320	proteasome subunit alpha type 1	P52428	Proteasome subunit alpha type-1	GO:0005737; C:cytoplasm; IEA:UniProtKB-KW; GO:0005634; C:nucleus; IEA:UniProtKB-KW; GO:0019773; C:proteasome core complex, alpha-subunit complex; IEA:InterPro; GO:0004298; F:threonine-type endopeptidase activity; IEA:UniProtKB-KW; GO:0006511; P:ubiquitin-dependent protein catabolic process; IEA:InterPro	1.5e-12
cluster864	4	Babesia_canis|Bc_CHIPZ_H002031;Babesia_bovis|BBOV_III000800;Babesia_bigemina|BBBOND_0302160;Babesia_microti|BBM_III01770;	Babesia_canis|Bc_CHIPZ_H002031	hypothetical protein, conserved	Babesia_bovis|BBOV_III000800	conserved hypothetical protein	N/A	N/A	N/A	N/A
cluster865	4	Babesia_canis|Bc_CHIPZ_H002086;Babesia_bovis|BBOV_IV000180;Babesia_bigemina|BBBOND_0403890;Babesia_microti|BBM_III07525;	Babesia_canis|Bc_CHIPZ_H002086	hypothetical protein	Babesia_bovis|BBOV_IV000180	hypothetical protein	N/A	N/A	N/A	N/A
cluster866	4	Babesia_canis|Bc_CHIPZ_H002081;Babesia_microti|BBM_III09260;Babesia_bovis|BBOV_IV000420;Babesia_bigemina|BBBOND_0403590;	Babesia_canis|Bc_CHIPZ_H002081	hypothetical protein, conserved	Babesia_bovis|BBOV_IV000420	conserved hypothetical protein	N/A	N/A	N/A	N/A
cluster867	4	Babesia_canis|Bc_CHIPZ_H001672;Babesia_microti|BBM_III05025;Babesia_bovis|BBOV_III009870;Babesia_bigemina|BBBOND_0313630;	Babesia_canis|Bc_CHIPZ_H001672	rna recognition motif domain-containing protein	Babesia_bovis|BBOV_III009870	conserved hypothetical protein	N/A	N/A	N/A	N/A
cluster868	4	Babesia_canis|Bc_CHIPZ_H002073;Babesia_microti|BBM_III07390;Babesia_bovis|BBOV_IV000230;Babesia_bigemina|BBBOND_0403810;	Babesia_canis|Bc_CHIPZ_H002073	t-complex protein zeta subunit	Babesia_bovis|BBOV_IV000230	T-complex protein 1 zeta subunit	P54411	T-complex protein 1 subunit epsilon	GO:0005737; C:cytoplasm; IEA:UniProtKB-KW; GO:0005524; F:ATP binding; IEA:UniProtKB-KW; GO:0006457; P:protein folding; IEA:InterPro	1.1e-29
cluster869	4	Babesia_canis|Bc_CHIPZ_H002091;Babesia_bigemina|BBBOND_0403720;Babesia_microti|BBM_III07429;Babesia_bovis|BBOV_IV000310;	Babesia_canis|Bc_CHIPZ_H002091	caax metallo	Babesia_bovis|BBOV_IV000310	CAAX metallo endopeptidase, putative	N/A	N/A	N/A	N/A
cluster870	4	Babesia_canis|Bc_CHIPZ_H001566;Babesia_microti|BBM_II04230;Babesia_bovis|BBOV_I003430;Babesia_bigemina|BBBOND_0207660;	Babesia_canis|Bc_CHIPZ_H001566	atp-dependent rna helicase	Babesia_bovis|BBOV_I003430	DEAD/DEAH box helicase and helicase conserved C-terminal domain containing protein	O49289	Putative DEAD-box ATP-dependent RNA helicase 29	GO:0005634; C:nucleus; IEA:InterPro; GO:0005524; F:ATP binding; IEA:UniProtKB-KW; GO:0004386; F:helicase activity; IEA:UniProtKB-KW; GO:0003723; F:RNA binding; IEA:UniProtKB-KW	2.7e-101
cluster871	4	Babesia_canis|Bc_CHIPZ_H002098;Babesia_microti|BBM_III07370;Babesia_bovis|BBOV_IV000190;Babesia_bigemina|BBBOND_0403860;	Babesia_canis|Bc_CHIPZ_H002098	ribosomal protein partial	Babesia_bovis|BBOV_IV000190	40S ribosomal protein S8	Q9ZT56	40S ribosomal protein S8	GO:0005840; C:ribosome; IEA:UniProtKB-KW; GO:0003735; F:structural constituent of ribosome; IEA:InterPro; GO:0006412; P:translation; IEA:InterPro	6.9e-54
cluster872	4	Babesia_canis|Bc_CHIPZ_H002082;Babesia_microti|BBM_III07425;Babesia_bovis|BBOV_III000660;Babesia_bigemina|BBBOND_0403700;	Babesia_canis|Bc_CHIPZ_H002082	phosphoacetylglucosamine mutase	Babesia_bovis|BBOV_III000660	phosphoglucomutase, putative	P57750	Phosphoacetylglucosamine mutase	GO:0005829; C:cytosol; IDA:TAIR; GO:0005739; C:mitochondrion; IDA:TAIR; GO:0009506; C:plasmodesma; IDA:TAIR; GO:0046872; F:metal ion binding; IEA:UniProtKB-KW; GO:0004610; F:phosphoacetylglucosamine mutase activity; IBA:RefGenome; GO:0004614; F:phosphoglucomutase activity; IBA:RefGenome; GO:0005975; P:carbohydrate metabolic process; IEA:InterPro; GO:0019255; P:glucose 1-phosphate metabolic proces…	1.7e-30
cluster873	4	Babesia_canis|Bc_CHIPZ_H002034;Babesia_microti|BBM_II01720;Babesia_bovis|BBOV_III001500;Babesia_bigemina|BBBOND_0302820;	Babesia_canis|Bc_CHIPZ_H002034	translation elongation factor tu	Babesia_bovis|BBOV_III001500	translation elongation factor Tu	Q9ZT91	Elongation factor Tu, mitochondrial	GO:0005618; C:cell wall; IDA:TAIR; GO:0005739; C:mitochondrion; IDA:TAIR; GO:0005524; F:ATP binding; IDA:TAIR; GO:0050897; F:cobalt ion binding; IDA:TAIR; GO:0005525; F:GTP binding; IEA:UniProtKB-KW; GO:0003924; F:GTPase activity; IEA:InterPro; GO:0003746; F:translation elongation factor activity; IEA:UniProtKB-KW; GO:0008270; F:zinc ion binding; IDA:TAIR; GO:0046686; P:response to cadmium ion; I…	1.1e-132
cluster874	4	Babesia_canis|Bc_CHIPZ_H002115;Babesia_microti|BBM_III03760;Babesia_bovis|BBOV_IV010260;Babesia_bigemina|BBBOND_0107900;	Babesia_canis|Bc_CHIPZ_H002115	hypothetical protein, conserved	Babesia_bovis|BBOV_IV010260	conserved hypothetical protein	N/A	N/A	N/A	N/A
cluster875	4	Babesia_canis|Bc_CHIPZ_H002083;Babesia_microti|BBM_III07470;Babesia_bovis|BBOV_IV000290;Babesia_bigemina|BBBOND_0403750;	Babesia_canis|Bc_CHIPZ_H002083	sporozoite invasion-associated protein	Babesia_bovis|BBOV_IV000290	conserved membrane protein	N/A	N/A	N/A	N/A
cluster876	4	Babesia_canis|Bc_CHIPZ_H002117;Babesia_bovis|BBOV_IV009880;Babesia_bigemina|BBBOND_0107370;Babesia_microti|BBM_III00950;	Babesia_canis|Bc_CHIPZ_H002117	pbs lyase heat-like repeat domain containing protein	Babesia_bovis|BBOV_IV009880	PBS lyase HEAT-like repeat domain containing protein	N/A	N/A	N/A	N/A
cluster877	4	Babesia_canis|Bc_CHIPZ_H002119;Babesia_bovis|BBOV_IV009900;Babesia_bigemina|BBBOND_0107390;Babesia_microti|BBM_III00970;	Babesia_canis|Bc_CHIPZ_H002119	eukaryotic translation initiation factor	Babesia_bovis|BBOV_IV009900	conserved hypothetical protein	N/A	N/A	N/A	N/A
cluster878	4	Babesia_canis|Bc_CHIPZ_H002039;Babesia_microti|BBM_II01675;Babesia_bovis|BBOV_III001020;Babesia_bigemina|BBBOND_0302410;	Babesia_canis|Bc_CHIPZ_H002039	tim10 ddp family zinc finger containing protein	Babesia_bovis|BBOV_III001020	hypothetical protein	Q9XH48	Mitochondrial import inner membrane translocase subunit TIM13	GO:0005743; C:mitochondrial inner membrane; IEA:UniProtKB-KW; GO:0005758; C:mitochondrial intermembrane space; IDA:TAIR; GO:0005739; C:mitochondrion; IDA:TAIR; GO:0005507; F:copper ion binding; IDA:TAIR; GO:0015031; P:protein transport; IEA:UniProtKB-KW	0.0036
cluster879	4	Babesia_canis|Bc_CHIPZ_H002100;Babesia_microti|BBM_III05075;Babesia_bovis|BBOV_IV000130;Babesia_bigemina|BBBOND_0403940;	Babesia_canis|Bc_CHIPZ_H002100	aldo keto reductase	Babesia_bovis|BBOV_IV000130	aldo-keto reductase	Q40648	Probable voltage-gated potassium channel subunit beta	GO:0005886; C:plasma membrane; IEA:EnsemblPlants/Gramene; GO:0009506; C:plasmodesma; IEA:EnsemblPlants/Gramene; GO:0005244; F:voltage-gated ion channel activity; IEA:UniProtKB-KW; GO:0006813; P:potassium ion transport; IEA:UniProtKB-KW	4.3e-14
cluster880	4	Babesia_canis|Bc_CHIPZ_H002067;Babesia_bovis|BBOV_IV000270;Babesia_bigemina|BBBOND_0403770;Babesia_microti|BBM_III09495;	Babesia_canis|Bc_CHIPZ_H002067	rna recognition motif domain containing protein	Babesia_bovis|BBOV_IV000270	RNA binding protein, putative	Q9FXA2	Polyadenylate-binding protein 8	GO:0005829; C:cytosol; IDA:TAIR; GO:0005634; C:nucleus; IEA:UniProtKB-KW; GO:0000166; F:nucleotide binding; IEA:InterPro; GO:0003723; F:RNA binding; IEA:UniProtKB-KW; GO:0006417; P:regulation of translation; IEA:UniProtKB-KW; GO:0046686; P:response to cadmium ion; IEP:TAIR; GO:0016032; P:viral process; IEA:UniProtKB-KW	9.6e-17
cluster881	4	Babesia_canis|Bc_CHIPZ_H002090;Babesia_microti|BBM_III04560;Babesia_bovis|BBOV_IV000390;Babesia_bigemina|BBBOND_0403630;	Babesia_canis|Bc_CHIPZ_H002090	domain-containing protein	Babesia_bovis|BBOV_IV000390	conserved hypothetical protein	N/A	N/A	N/A	N/A
cluster882	4	Babesia_canis|Bc_CHIPZ_H002113;Babesia_microti|BBM_III01125;Babesia_bovis|BBOV_IV010190;Babesia_bigemina|BBBOND_0107790;	Babesia_canis|Bc_CHIPZ_H002113	l1p family of ribosomal protein	Babesia_bovis|BBOV_IV010190	ribosomal protein L1, putative	A0T0Q6	50S ribosomal protein L1, chloroplastic	GO:0009507; C:chloroplast; IEA:UniProtKB-HAMAP; GO:0015934; C:large ribosomal subunit; IEA:InterPro; GO:0019843; F:rRNA binding; IEA:UniProtKB-HAMAP; GO:0003735; F:structural constituent of ribosome; IEA:InterPro; GO:0006412; P:translation; IEA:UniProtKB-HAMAP	1.8e-14
cluster883	4	Babesia_canis|Bc_CHIPZ_H002127;Babesia_bovis|BBOV_IV010290;Babesia_bigemina|BBBOND_0107950;Babesia_microti|BBM_III00945;	Babesia_canis|Bc_CHIPZ_H002127	---NA---	Babesia_bovis|BBOV_IV010290	platelet-derived growth factor-associated protein, putative	N/A	N/A	N/A	N/A
cluster884	4	Babesia_canis|Bc_CHIPZ_H002015;Babesia_bovis|BBOV_III000780;Babesia_bigemina|BBBOND_0302150;Babesia_microti|BBM_III01795;	Babesia_canis|Bc_CHIPZ_H002015	ras-related protein rab-1a isoform x2	Babesia_bovis|BBOV_III000780	Rab1b	Q01890	Ras-like GTP-binding protein YPT1	GO:0005886; C:plasma membrane; IEA:UniProtKB-KW; GO:0005525; F:GTP binding; IEA:UniProtKB-KW; GO:0015031; P:protein transport; IEA:UniProtKB-KW; GO:0007264; P:small GTPase mediated signal transduction; IEA:InterPro	1.8e-29
cluster885	4	Babesia_canis|Bc_CHIPZ_H002125;Babesia_microti|BBM_III01105;Babesia_bovis|BBOV_IV010140;Babesia_bigemina|BBBOND_0107740;	Babesia_canis|Bc_CHIPZ_H002125	short-chain dehydrogenases reductase family member	Babesia_bovis|BBOV_IV010140	hypothetical protein	N/A	N/A	N/A	N/A
cluster886	4	Babesia_canis|Bc_CHIPZ_H002111;Babesia_microti|BBM_III00995;Babesia_bovis|BBOV_IV009950;Babesia_bigemina|BBBOND_0107440;	Babesia_canis|Bc_CHIPZ_H002111	ap-1 complex subunit	Babesia_bovis|BBOV_IV009950	mu1 adaptin	O22715	AP-1 complex subunit mu-2	GO:0030131; C:clathrin adaptor complex; IEA:InterPro; GO:0031410; C:cytoplasmic vesicle; IEA:UniProtKB-KW; GO:0005829; C:cytosol; IDA:TAIR; GO:0005768; C:endosome; IEA:UniProtKB-KW; GO:0005794; C:Golgi apparatus; IEA:UniProtKB-KW; GO:0006886; P:intracellular protein transport; IEA:InterPro; GO:0016192; P:vesicle-mediated transport; IEA:InterPro	1.6e-117
cluster887	4	Babesia_canis|Bc_CHIPZ_H002126;Babesia_bovis|BBOV_IV010250;Babesia_bigemina|BBBOND_0107890;Babesia_microti|BBM_III03755;	Babesia_canis|Bc_CHIPZ_H002126	pry domain containing protein	Babesia_bovis|BBOV_IV010250	PRY domain containing protein	N/A	N/A	N/A	N/A
cluster888	4	Babesia_canis|Bc_CHIPZ_H002088;Babesia_microti|BBM_III09270;Babesia_bovis|BBOV_IV000430;Babesia_bigemina|BBBOND_0403580;	Babesia_canis|Bc_CHIPZ_H002088	tetratricopeptide repeat-containing protein	Babesia_bovis|BBOV_IV000430	tetratricopeptide repeat (TPR) domain containing protein	N/A	N/A	N/A	N/A
cluster889	4	Babesia_canis|Bc_CHIPZ_H002097;Babesia_microti|BBM_I00700;Babesia_bovis|BBOV_IV000160;Babesia_bigemina|BBBOND_0403910;	Babesia_canis|Bc_CHIPZ_H002097	serine threonine protein phosphatase	Babesia_bovis|BBOV_IV000160	serine/threonine protein phosphatase 5	Q84XU2	Serine/threonine-protein phosphatase 5	GO:0005737; C:cytoplasm; IDA:TAIR; GO:0005829; C:cytosol; IDA:TAIR; GO:0030176; C:integral component of endoplasmic reticulum membrane; IDA:TAIR; GO:0005635; C:nuclear envelope; IDA:TAIR; GO:0005634; C:nucleus; IDA:TAIR; GO:0009506; C:plasmodesma; IDA:TAIR; GO:0046872; F:metal ion binding; IEA:UniProtKB-KW; GO:0004721; F:phosphoprotein phosphatase activity; IDA:TAIR; GO:0004722; F:protein serine/…	2.6e-91
cluster890	4	Babesia_canis|Bc_CHIPZ_H002047;Babesia_microti|BBM_II01520;Babesia_bovis|BBOV_III000870;Babesia_bigemina|BBBOND_0302230;	Babesia_canis|Bc_CHIPZ_H002047	hypothetical protein	Babesia_bovis|BBOV_III000870	conserved hypothetical protein	F4JJP1	WEB family protein At4g27595, chloroplastic	GO:0009507; C:chloroplast; IEA:UniProtKB-KW; GO:0005875; C:microtubule associated complex; IDA:TAIR	9.7e-19
cluster891	4	Babesia_canis|Bc_CHIPZ_H002124;Babesia_microti|BBM_III01080;Babesia_bovis|BBOV_IV010100;Babesia_bigemina|BBBOND_0107700;	Babesia_canis|Bc_CHIPZ_H002124	trimethylguanosine synthase	Babesia_bovis|BBOV_IV010100	hypothetical protein	N/A	N/A	N/A	N/A
cluster892	4	Babesia_canis|Bc_CHIPZ_H002154;Babesia_microti|BBM_III01015;Babesia_bovis|BBOV_IV009980;Babesia_bigemina|BBBOND_0107520;	Babesia_canis|Bc_CHIPZ_H002154	ribosomal protein s16	Babesia_bovis|BBOV_IV009980	ribosomal protein S16, putative	N/A	N/A	N/A	N/A
cluster893	4	Babesia_canis|Bc_CHIPZ_H002153;Babesia_microti|BBM_III00925;Babesia_bovis|BBOV_IV010340;Babesia_bigemina|BBBOND_0107990;	Babesia_canis|Bc_CHIPZ_H002153	serine threonine-protein phosphatase 2a activator 2	Babesia_bovis|BBOV_IV010340	phosphotyrosyl phosphatase activator, putative	N/A	N/A	N/A	N/A
cluster894	4	Babesia_canis|Bc_CHIPZ_H002072;Babesia_microti|BBM_III07400;Babesia_bovis|BBOV_IV000250;Babesia_bigemina|BBBOND_0403790;	Babesia_canis|Bc_CHIPZ_H002072	glucosamine-fructose-6-phosphate aminotransferase	Babesia_bovis|BBOV_IV000250	glucosamine--fructose-6-phosphate aminotransferase	O19908	Glutamine--fructose-6-phosphate aminotransferase [isomerizing] {ECO:0000255|HAMAP-Rule:MF_00164}	GO:0009507; C:chloroplast; IEA:UniProtKB-HAMAP; GO:0030246; F:carbohydrate binding; IEA:InterPro; GO:0004360; F:glutamine-fructose-6-phosphate transaminase (isomerizing) activity; IEA:UniProtKB-HAMAP; GO:0016051; P:carbohydrate biosynthetic process; IEA:InterPro; GO:0006541; P:glutamine metabolic process; IEA:UniProtKB-HAMAP	1.4e-31
cluster895	4	Babesia_canis|Bc_CHIPZ_H002145;Babesia_microti|BBM_III01090;Babesia_bovis|BBOV_IV010120;Babesia_bigemina|BBBOND_0107720;	Babesia_canis|Bc_CHIPZ_H002145	glycerophosphoryl diester phosphodiesterase	Babesia_bovis|BBOV_IV010120	glycerophosphoryl diester phosphodiesterase, putative	N/A	N/A	N/A	N/A
cluster896	4	Babesia_canis|Bc_CHIPZ_H001731;Babesia_microti|BBM_I01570;Babesia_bovis|BBOV_III009720;Babesia_bigemina|BBBOND_0313480;	Babesia_canis|Bc_CHIPZ_H001731	rna-binding protein s1	Babesia_bovis|BBOV_III009720	hypothetical protein	Q9ZRZ8	DEAD-box ATP-dependent RNA helicase 28	GO:0005524; F:ATP binding; IEA:UniProtKB-KW; GO:0008026; F:ATP-dependent helicase activity; IEA:InterPro; GO:0003723; F:RNA binding; IEA:UniProtKB-KW	0.021
cluster897	4	Babesia_canis|Bc_CHIPZ_H002128;Babesia_microti|BBM_III00965;Babesia_bovis|BBOV_IV009890;Babesia_bigemina|BBBOND_0107380;	Babesia_canis|Bc_CHIPZ_H002128	family chaperone	Babesia_bovis|BBOV_IV009890	DnaJ chaperone, putative	Q94AW8	Chaperone protein dnaJ 3	GO:0005618; C:cell wall; IDA:TAIR; GO:0005829; C:cytosol; IDA:TAIR; GO:0005730; C:nucleolus; IDA:TAIR; GO:0005886; C:plasma membrane; IDA:TAIR; GO:0009506; C:plasmodesma; IDA:TAIR; GO:0005524; F:ATP binding; IEA:InterPro; GO:0046872; F:metal ion binding; IEA:UniProtKB-KW; GO:0048573; P:photoperiodism, flowering; IMP:TAIR; GO:0009911; P:positive regulation of flower development; IMP:TAIR; GO:00064…	1.1e-95
cluster898	4	Babesia_canis|Bc_CHIPZ_H002137;Babesia_microti|BBM_III01020;Babesia_bovis|BBOV_IV009970;Babesia_bigemina|BBBOND_0107470;	Babesia_canis|Bc_CHIPZ_H002137	phosphoenolpyruvate phosphate translocator	Babesia_bovis|BBOV_IV009970	triose phosphate/phosphate translocator, putative	Q69VR7	Phosphoenolpyruvate/phosphate translocator 1, chloroplastic	GO:0009507; C:chloroplast; IEA:UniProtKB-KW; GO:0016021; C:integral component of membrane; IEA:UniProtKB-KW; GO:0015121; F:phosphoenolpyruvate:phosphate antiporter activity; IDA:UniProtKB; GO:0009670; F:triose-phosphate:phosphate antiporter activity; IDA:UniProtKB; GO:0008643; P:carbohydrate transport; IEA:UniProtKB-KW; GO:0015714; P:phosphoenolpyruvate transport; IDA:UniProtKB; GO:0035436; P:tri…	2.6e-37
cluster899	4	Babesia_canis|Bc_CHIPZ_H002147;Babesia_microti|BBM_III01035;Babesia_bovis|BBOV_IV010010;Babesia_bigemina|BBBOND_0107550;	Babesia_canis|Bc_CHIPZ_H002147	signal peptide containing protein	Babesia_bovis|BBOV_IV010010	hypothetical protein	N/A	N/A	N/A	N/A
cluster900	4	Babesia_canis|Bc_CHIPZ_H002151;Babesia_bovis|BBOV_IV010310;Babesia_bigemina|BBBOND_0107970;Babesia_microti|BBM_III00940;	Babesia_canis|Bc_CHIPZ_H002151	helicase associated domain ha2 containing protein	Babesia_bovis|BBOV_IV010310	RNA helicase, putative	O22899	Probable pre-mRNA-splicing factor ATP-dependent RNA helicase	GO:0009941; C:chloroplast envelope; IDA:TAIR; GO:0016020; C:membrane; IDA:TAIR; GO:0005634; C:nucleus; IEA:UniProtKB-KW; GO:0005524; F:ATP binding; IEA:UniProtKB-KW; GO:0004386; F:helicase activity; IEA:UniProtKB-KW; GO:0003676; F:nucleic acid binding; IEA:InterPro; GO:0006397; P:mRNA processing; IEA:UniProtKB-KW; GO:0008380; P:RNA splicing; IEA:UniProtKB-KW	5.6e-23
cluster901	4	Babesia_canis|Bc_CHIPZ_H002158;Babesia_microti|BBM_III01050;Babesia_bovis|BBOV_IV010050;Babesia_bigemina|BBBOND_0107590;	Babesia_canis|Bc_CHIPZ_H002158	amine oxidase	Babesia_bovis|BBOV_IV010050	amine oxidase, putative	N/A	N/A	N/A	N/A
cluster902	4	Babesia_canis|Bc_CHIPZ_H002155;Babesia_microti|BBM_III01025;Babesia_bovis|BBOV_IV009990;Babesia_bigemina|BBBOND_0107530;	Babesia_canis|Bc_CHIPZ_H002155	tuftelin-interacting protein 11-related domain containing	Babesia_bovis|BBOV_IV009990	conserved hypothetical protein	Q9SHG6	Septin and tuftelin-interacting protein 1 homolog 1	GO:0031981; C:nuclear lumen; IDA:TAIR; GO:0005681; C:spliceosomal complex; IEA:UniProtKB-KW; GO:0003677; F:DNA binding; IEA:UniProtKB-KW; GO:0000398; P:mRNA splicing, via spliceosome; IMP:TAIR; GO:0042752; P:regulation of circadian rhythm; IMP:TAIR; GO:0006355; P:regulation of transcription, DNA-templated; IEA:InterPro	2.4e-13
cluster903	4	Babesia_canis|Bc_CHIPZ_H001029;Babesia_microti|BBM_II03735;Babesia_bovis|BBOV_II000610;Babesia_bigemina|BBBOND_0200390;	Babesia_canis|Bc_CHIPZ_H001029	camk protein kinase	Babesia_bovis|BBOV_II000610	asparagine rich protein, putative	O22971	CBL-interacting serine/threonine-protein kinase 13	GO:0005524; F:ATP binding; IEA:UniProtKB-KW; GO:0004674; F:protein serine/threonine kinase activity; IEA:UniProtKB-KW; GO:0007165; P:signal transduction; IEA:InterPro	8.8e-49
cluster904	4	Babesia_canis|Bc_CHIPZ_H002194;Babesia_bovis|BBOV_II003230;Babesia_bigemina|BBBOND_0203280;Babesia_microti|BBM_III08400;	Babesia_canis|Bc_CHIPZ_H002194	---NA---	Babesia_bovis|BBOV_II003230	hypothetical protein	N/A	N/A	N/A	N/A
cluster905	4	Babesia_canis|Bc_CHIPZ_H002142;Babesia_microti|BBM_III01005;Babesia_bovis|BBOV_IV010020;Babesia_bigemina|BBBOND_0107560;	Babesia_canis|Bc_CHIPZ_H002142	p-type atpase4	Babesia_bovis|BBOV_IV010020	P-type ATPase4, putative	Q42883	Calcium-transporting ATPase, endoplasmic reticulum-type	GO:0030176; C:integral component of endoplasmic reticulum membrane; ISS:UniProtKB; GO:0005524; F:ATP binding; IEA:UniProtKB-KW; GO:0005388; F:calcium-transporting ATPase activity; ISS:UniProtKB; GO:0046872; F:metal ion binding; IEA:UniProtKB-KW; GO:0070588; P:calcium ion transmembrane transport; ISS:GOC; GO:0006816; P:calcium ion transport; ISS:UniProtKB	4.2e-43
cluster906	4	Babesia_canis|Bc_CHIPZ_H002189;Babesia_bigemina|BBBOND_0203470;Babesia_microti|BBM_III07670;Babesia_bovis|BBOV_II003340;	Babesia_canis|Bc_CHIPZ_H002189	duf51 family protein	Babesia_bovis|BBOV_II003340	conserved hypothetical protein	N/A	N/A	N/A	N/A
cluster907	4	Babesia_canis|Bc_CHIPZ_H002110;Babesia_microti|BBM_III00990;Babesia_bovis|BBOV_IV009940;Babesia_bigemina|BBBOND_0107430;	Babesia_canis|Bc_CHIPZ_H002110	26s protease regulatory subunit 7	Babesia_bovis|BBOV_IV009940	26S protease regulatory subunit 7, putative	Q9SSB5	26S protease regulatory subunit 7 homolog A	GO:0005829; C:cytosol; IDA:TAIR; GO:0005634; C:nucleus; TAS:TAIR; GO:0005886; C:plasma membrane; IDA:TAIR; GO:0000502; C:proteasome complex; IDA:TAIR; GO:0005524; F:ATP binding; IEA:UniProtKB-KW; GO:0016787; F:hydrolase activity; IEA:InterPro; GO:0030163; P:protein catabolic process; IEA:InterPro	7e-97
cluster909	4	Babesia_canis|Bc_CHIPZ_H002179;Babesia_bovis|BBOV_II004490;Babesia_bigemina|BBBOND_0204850;Babesia_microti|BBM_II03975;	Babesia_canis|Bc_CHIPZ_H002179	hemk methyltransferase family member 2	Babesia_bovis|BBOV_II004490	conserved hypothetical protein	N/A	N/A	N/A	N/A
cluster910	4	Babesia_canis|Bc_CHIPZ_H002195;Babesia_microti|BBM_II03960;Babesia_bovis|BBOV_II004450;Babesia_bigemina|BBBOND_0204810;	Babesia_canis|Bc_CHIPZ_H002195	m17 leucyl aminopeptidase	Babesia_bovis|BBOV_II004450	leucine aminopeptidase, putative	P30184	Leucine aminopeptidase 1	GO:0009570; C:chloroplast stroma; IDA:TAIR; GO:0005829; C:cytosol; IDA:TAIR; GO:0005773; C:vacuole; IDA:TAIR; GO:0004177; F:aminopeptidase activity; IEA:UniProtKB-KW; GO:0030145; F:manganese ion binding; IEA:InterPro; GO:0008235; F:metalloexopeptidase activity; IEA:InterPro; GO:0046686; P:response to cadmium ion; IEP:TAIR	3.7e-50
cluster911	4	Babesia_canis|Bc_CHIPZ_H002203;Babesia_microti|BBM_II02140;Babesia_bovis|BBOV_II004250;Babesia_bigemina|BBBOND_0204210;	Babesia_canis|Bc_CHIPZ_H002203	60s ribosomal protein l7a	Babesia_bovis|BBOV_II004250	ribosomal protein L7Ae-related protein, putative	Q9LEY9	H/ACA ribonucleoprotein complex subunit 2-like protein	GO:0005730; C:nucleolus; IDA:TAIR; GO:0005732; C:small nucleolar ribonucleoprotein complex; ISS:UniProtKB; GO:0030515; F:snoRNA binding; ISS:UniProtKB; GO:0031118; P:rRNA pseudouridine synthesis; ISS:UniProtKB	3.7e-19
cluster912	4	Babesia_canis|Bc_CHIPZ_H002201;Babesia_microti|BBM_II03875;Babesia_bovis|BBOV_II004390;Babesia_bigemina|BBBOND_0204730;	Babesia_canis|Bc_CHIPZ_H002201	mitochondrial carrier	Babesia_bovis|BBOV_II004390	mitochondrial carrier protein, putative	N/A	N/A	N/A	N/A
cluster913	4	Babesia_canis|Bc_CHIPZ_H002129;Babesia_microti|BBM_III00980;Babesia_bovis|BBOV_IV009920;Babesia_bigemina|BBBOND_0107410;	Babesia_canis|Bc_CHIPZ_H002129	proteasome 26s regulatory	Babesia_bovis|BBOV_IV009920	proteasome 26S regulatory subunit, putative	Q6XJG8	26S proteasome non-ATPase regulatory subunit 2 homolog B	GO:0000502; C:proteasome complex; IDA:TAIR; GO:0008540; C:proteasome regulatory particle, base subcomplex; TAS:TAIR; GO:0030234; F:enzyme regulator activity; IEA:InterPro; GO:0030163; P:protein catabolic process; TAS:TAIR; GO:0042176; P:regulation of protein catabolic process; IEA:InterPro	2.6e-61
cluster914	4	Babesia_canis|Bc_CHIPZ_H002218;Babesia_bigemina|BBBOND_0203970;Babesia_microti|BBM_III02530;Babesia_bovis|BBOV_II003720;	Babesia_canis|Bc_CHIPZ_H002218	hypothetical protein, conserved	Babesia_bovis|BBOV_II003720	conserved hypothetical protein	N/A	N/A	N/A	N/A
cluster915	4	Babesia_canis|Bc_CHIPZ_H002220;Babesia_microti|BBM_III02485;Babesia_bovis|BBOV_II003660;Babesia_bigemina|BBBOND_0203900;	Babesia_canis|Bc_CHIPZ_H002220	mitochondrial ribosomal protein l28	Babesia_bovis|BBOV_II003660	conserved hypothetical protein	N/A	N/A	N/A	N/A
cluster916	4	Babesia_canis|Bc_CHIPZ_H002206;Babesia_microti|BBM_II02195;Babesia_bovis|BBOV_II004070;Babesia_bigemina|BBBOND_0204370;	Babesia_canis|Bc_CHIPZ_H002206	atp-dependent clp protease proteolytic subunit	Babesia_bovis|BBOV_II004070	ATP-dependent Clp protease proteolytic subunit 1, putative	Q94B60	ATP-dependent Clp protease proteolytic subunit 4, chloroplastic	GO:0009507; C:chloroplast; IDA:TAIR; GO:0009941; C:chloroplast envelope; IDA:TAIR; GO:0009570; C:chloroplast stroma; IDA:TAIR; GO:0009535; C:chloroplast thylakoid membrane; IDA:TAIR; GO:0009840; C:chloroplastic endopeptidase Clp complex; IDA:TAIR; GO:0009532; C:plastid stroma; IDA:TAIR; GO:0009579; C:thylakoid; IDA:TAIR; GO:0004252; F:serine-type endopeptidase activity; IEA:InterPro; GO:0009658; …	3.3e-45
cluster917	4	Babesia_canis|Bc_CHIPZ_H002161;Babesia_microti|BBM_III01110;Babesia_bovis|BBOV_IV010160;Babesia_bigemina|BBBOND_0107760;	Babesia_canis|Bc_CHIPZ_H002161	nucleolar rna-associated	Babesia_bovis|BBOV_IV010160	conserved hypothetical protein	N/A	N/A	N/A	N/A
cluster918	4	Babesia_canis|Bc_CHIPZ_H002187;Babesia_microti|BBM_III07690;Babesia_bovis|BBOV_II003370;Babesia_bigemina|BBBOND_0203500;	Babesia_canis|Bc_CHIPZ_H002187	sec1 family	Babesia_bovis|BBOV_II003370	Sec1 family protein	Q851W1	SEC1 family transport protein SLY1	GO:0015031; P:protein transport; IEA:UniProtKB-KW; GO:0006904; P:vesicle docking involved in exocytosis; IEA:InterPro	1.3e-63
cluster919	4	Babesia_canis|Bc_CHIPZ_H002229;Babesia_microti|BBM_I00750;Babesia_bovis|BBOV_II003470;Babesia_bigemina|BBBOND_0203640;	Babesia_canis|Bc_CHIPZ_H002229	hypothetical protein, conserved	Babesia_bovis|BBOV_II003470	conserved hypothetical protein	N/A	N/A	N/A	N/A
cluster920	4	Babesia_canis|Bc_CHIPZ_H002230;Babesia_microti|BBM_II03900;Babesia_bigemina|BBBOND_0204700;Babesia_bovis|BBOV_II004360;	Babesia_canis|Bc_CHIPZ_H002230	protein memo1	Babesia_bovis|BBOV_II004360	conserved hypothetical protein	N/A	N/A	N/A	N/A
cluster921	4	Babesia_canis|Bc_CHIPZ_H002221;Babesia_microti|BBM_III02455;Babesia_bovis|BBOV_II003630;Babesia_bigemina|BBBOND_0203850;	Babesia_canis|Bc_CHIPZ_H002221	acetyl-coenzyme a	Babesia_bovis|BBOV_II003630	acetyl-CoA synthetase, putative	B9DGD6	Acetyl-coenzyme A synthetase, chloroplastic/glyoxysomal	GO:0009507; C:chloroplast; IDA:TAIR; GO:0009570; C:chloroplast stroma; IDA:TAIR; GO:0005829; C:cytosol; IDA:TAIR; GO:0009514; C:glyoxysome; IEA:UniProtKB-KW; GO:0003987; F:acetate-CoA ligase activity; IMP:TAIR; GO:0016208; F:AMP binding; IEA:InterPro; GO:0005524; F:ATP binding; IEA:UniProtKB-KW; GO:0006083; P:acetate metabolic process; IMP:TAIR; GO:0019427; P:acetyl-CoA biosynthetic process from …	9.7e-81
cluster922	4	Babesia_canis|Bc_CHIPZ_H002233;Babesia_bovis|BBOV_II003360;Babesia_bigemina|BBBOND_0203490;Babesia_microti|BBM_III07685;	Babesia_canis|Bc_CHIPZ_H002233	elongation factor	Babesia_bovis|BBOV_II003360	elongation factor TS, putative	N/A	N/A	N/A	N/A
cluster924	4	Babesia_canis|Bc_CHIPZ_H002217;Babesia_microti|BBM_III02540;Babesia_bovis|BBOV_II003740;Babesia_bigemina|BBBOND_0203990;	Babesia_canis|Bc_CHIPZ_H002217	importin subunit related	Babesia_bovis|BBOV_II003740	conserved hypothetical protein	N/A	N/A	N/A	N/A
cluster925	4	Babesia_canis|Bc_CHIPZ_H002202;Babesia_microti|BBM_II03905;Babesia_bovis|BBOV_II004350;Babesia_bigemina|BBBOND_0204690;	Babesia_canis|Bc_CHIPZ_H002202	letm1 family protein	Babesia_bovis|BBOV_II004350	LETM1-like protein, putative	N/A	N/A	N/A	N/A
cluster926	4	Babesia_canis|Bc_CHIPZ_H002246;Babesia_microti|BBM_I00545;Babesia_bovis|BBOV_II004020;Babesia_bigemina|BBBOND_0204520;	Babesia_canis|Bc_CHIPZ_H002246	40s ribosomal protein s20	Babesia_bovis|BBOV_II004020	40S ribosomal protein S20	P49200	40S ribosomal protein S20-1	GO:0005618; C:cell wall; IDA:TAIR; GO:0005829; C:cytosol; IDA:TAIR; GO:0022627; C:cytosolic small ribosomal subunit; IDA:TAIR; GO:0003723; F:RNA binding; IEA:InterPro; GO:0003735; F:structural constituent of ribosome; IEA:InterPro; GO:0006412; P:translation; IEA:InterPro	2.8e-15
cluster927	4	Babesia_canis|Bc_CHIPZ_H002243;Babesia_microti|BBM_II03920;Babesia_bovis|BBOV_II004320;Babesia_bigemina|BBBOND_0204660;	Babesia_canis|Bc_CHIPZ_H002243	repressor of rna polymerase iii transcription	Babesia_bovis|BBOV_II004320	conserved hypothetical protein	N/A	N/A	N/A	N/A
cluster928	4	Babesia_canis|Bc_CHIPZ_H002241;Babesia_microti|BBM_II02135;Babesia_bovis|BBOV_II004260;Babesia_bigemina|BBBOND_0204590;	Babesia_canis|Bc_CHIPZ_H002241	ran binding family protein 1	Babesia_bovis|BBOV_II004260	ran binding-like protein 1	Q9LMK7	Ran-binding protein 1 homolog a	GO:0005643; C:nuclear pore; IEA:UniProtKB-KW; GO:0046907; P:intracellular transport; IEA:InterPro; GO:0051028; P:mRNA transport; IEA:UniProtKB-KW; GO:0015031; P:protein transport; IEA:UniProtKB-KW	6.5e-28
cluster929	4	Babesia_canis|Bc_CHIPZ_H002165;Babesia_microti|BBM_III03750;Babesia_bovis|BBOV_IV010230;Babesia_bigemina|BBBOND_0107870;	Babesia_canis|Bc_CHIPZ_H002165	cmgc cdk protein kinase	Babesia_bovis|BBOV_IV010230	cyclin-dependent kinase-related kinase, putative	Q9C9M7	Cyclin-dependent kinase D-2	GO:0005737; C:cytoplasm; IDA:TAIR; GO:0005634; C:nucleus; IDA:TAIR; GO:0005524; F:ATP binding; IEA:UniProtKB-KW; GO:0004693; F:cyclin-dependent protein serine/threonine kinase activity; IEA:UniProtKB-EC; GO:0004674; F:protein serine/threonine kinase activity; TAS:TAIR; GO:0008353; F:RNA polymerase II carboxy-terminal domain kinase activity; IEA:UniProtKB-EC; GO:0007049; P:cell cycle; IEA:UniProtK…	8.1e-58
cluster930	4	Babesia_canis|Bc_CHIPZ_H002255;Babesia_microti|BBM_III02415;Babesia_bovis|BBOV_II003550;Babesia_bigemina|BBBOND_0203760;	Babesia_canis|Bc_CHIPZ_H002255	pescadillo n-terminus domain-containing protein	Babesia_bovis|BBOV_II003550	pescadillo N-terminus family protein	A8JBB2	Pescadillo homolog {ECO:0000255|HAMAP-Rule:MF_03028}	GO:0005730; C:nucleolus; IEA:UniProtKB-HAMAP; GO:0030687; C:preribosome, large subunit precursor; IEA:UniProtKB-HAMAP; GO:0043021; F:ribonucleoprotein complex binding; IEA:UniProtKB-HAMAP; GO:0000466; P:maturation of 5.8S rRNA from tricistronic rRNA transcript (SSU-rRNA, 5.8S rRNA, LSU-rRNA); IEA:UniProtKB-HAMAP; GO:0000463; P:maturation of LSU-rRNA from tricistronic rRNA transcript (SSU-rRNA, 5.…	3.2e-24
cluster931	4	Babesia_canis|Bc_CHIPZ_H002234;Babesia_microti|BBM_III07665;Babesia_bovis|BBOV_II003330;Babesia_bigemina|BBBOND_0203460;	Babesia_canis|Bc_CHIPZ_H002234	rna polymerase i specific transcription initiation factor rrn3	Babesia_bovis|BBOV_II003330	hypothetical protein	N/A	N/A	N/A	N/A
cluster932	4	Babesia_canis|Bc_CHIPZ_H002253;Babesia_microti|BBM_III02565;Babesia_bovis|BBOV_II003810;Babesia_bigemina|BBBOND_0204070;	Babesia_canis|Bc_CHIPZ_H002253	wd g-beta repeat containing	Babesia_bovis|BBOV_II003810	WD domain, G-beta repeat containing protein	Q6NLV4	Flowering time control protein FY	GO:0005634; C:nucleus; IEA:UniProtKB-KW; GO:0030154; P:cell differentiation; IEA:UniProtKB-KW; GO:0009908; P:flower development; IEA:UniProtKB-KW	0.031
cluster933	4	Babesia_canis|Bc_CHIPZ_H002257;Babesia_microti|BBM_III02410;Babesia_bovis|BBOV_II003540;Babesia_bigemina|BBBOND_0203740;	Babesia_canis|Bc_CHIPZ_H002257	dna repair protein rad51	Babesia_bovis|BBOV_II003540	Rad51 protein, putative	Q9XED7	DNA repair protein RAD51 homolog B	GO:0005634; C:nucleus; IEA:UniProtKB-KW; GO:0005524; F:ATP binding; IEA:UniProtKB-KW; GO:0003684; F:damaged DNA binding; IEA:InterPro; GO:0008094; F:DNA-dependent ATPase activity; IEA:InterPro; GO:0006310; P:DNA recombination; IEA:UniProtKB-KW; GO:0006281; P:DNA repair; IEA:UniProtKB-KW	2.7e-102
cluster934	4	Babesia_canis|Bc_CHIPZ_H002079;Babesia_bovis|BBOV_IV000220;Babesia_bigemina|BBBOND_0403840;Babesia_microti|BBM_III07380;	Babesia_canis|Bc_CHIPZ_H002079	nxn protein	Babesia_bovis|BBOV_IV000220	conserved hypothetical protein	N/A	N/A	N/A	N/A
cluster935	4	Babesia_canis|Bc_CHIPZ_H002247;Babesia_microti|BBM_I00535;Babesia_bovis|BBOV_II004000;Babesia_bigemina|BBBOND_0204500;	Babesia_canis|Bc_CHIPZ_H002247	hypothetical gtp binding protein 2	Babesia_bovis|BBOV_II004000	conserved hypothetical protein	N/A	N/A	N/A	N/A
cluster936	4	Babesia_canis|Bc_CHIPZ_H002262;Babesia_microti|BBM_I00785;Babesia_bovis|BBOV_II003430;Babesia_bigemina|BBBOND_0203570;	Babesia_canis|Bc_CHIPZ_H002262	peptide chain release factor	Babesia_bovis|BBOV_II003430	peptide chain release factor 2, putative	Q9LVY0	Peptide chain release factor PrfB1, chloroplastic {ECO:0000303|PubMed:21771930}	GO:0009507; C:chloroplast; IDA:TAIR; GO:0009570; C:chloroplast stroma; IDA:TAIR; GO:0016149; F:translation release factor activity, codon specific; IEA:InterPro; GO:0009657; P:plastid organization; IMP:TAIR; GO:0006396; P:RNA processing; IMP:TAIR; GO:0006415; P:translational termination; IMP:TAIR	4.4e-20
cluster937	4	Babesia_canis|Bc_CHIPZ_H002228;Babesia_bovis|BBOV_II003530;Babesia_bigemina|BBBOND_0203700;Babesia_microti|BBM_III02405;	Babesia_canis|Bc_CHIPZ_H002228	hypothetical protein, conserved	Babesia_bovis|BBOV_II003530	conserved hypothetical protein	N/A	N/A	N/A	N/A
cluster938	4	Babesia_canis|Bc_CHIPZ_H002271;Babesia_microti|BBM_II03930;Babesia_bovis|BBOV_II004300;Babesia_bigemina|BBBOND_0204640;	Babesia_canis|Bc_CHIPZ_H002271	small gtp-binding protein sar1	Babesia_bovis|BBOV_II004300	small GTP-binding protein sar1	O04266	GTP-binding protein SAR1A	GO:0005783; C:endoplasmic reticulum; IEA:UniProtKB-KW; GO:0005794; C:Golgi apparatus; IEA:UniProtKB-KW; GO:0005525; F:GTP binding; IEA:UniProtKB-KW; GO:0006886; P:intracellular protein transport; IEA:InterPro; GO:0016192; P:vesicle-mediated transport; IEA:UniProtKB-KW	1.9e-57
cluster939	4	Babesia_canis|Bc_CHIPZ_H002283;Babesia_microti|BBM_I00755;Babesia_bovis|BBOV_II003460;Babesia_bigemina|BBBOND_0203630;	Babesia_canis|Bc_CHIPZ_H002283	60s ribosomal protein l36	Babesia_bovis|BBOV_II003460	60S ribosomal protein L36	O80929	60S ribosomal protein L36-1	GO:0022625; C:cytosolic large ribosomal subunit; IDA:TAIR; GO:0003735; F:structural constituent of ribosome; IEA:InterPro; GO:0006412; P:translation; IEA:InterPro	6.3e-07
cluster940	4	Babesia_canis|Bc_CHIPZ_H002270;Babesia_microti|BBM_II03915;Babesia_bovis|BBOV_II004330;Babesia_bigemina|BBBOND_0204670;	Babesia_canis|Bc_CHIPZ_H002270	prohibitin family protein	Babesia_bovis|BBOV_II004330	conserved hypothetical protein	N/A	N/A	N/A	N/A
cluster941	4	Babesia_canis|Bc_CHIPZ_H002272;Babesia_bovis|BBOV_II004280;Babesia_bigemina|BBBOND_0204610;Babesia_microti|BBM_II02115;	Babesia_canis|Bc_CHIPZ_H002272	cpw-wpc family	Babesia_bovis|BBOV_II004280	Plasmodium falciparum CPW-WPC domain containing protein	N/A	N/A	N/A	N/A
cluster942	4	Babesia_canis|Bc_CHIPZ_H002275;Babesia_microti|BBM_III02590;Babesia_bovis|BBOV_II004060;Babesia_bigemina|BBBOND_0204380;	Babesia_canis|Bc_CHIPZ_H002275	membrane protein	Babesia_bovis|BBOV_II004060	membrane protein, putative	N/A	N/A	N/A	N/A
cluster943	4	Babesia_canis|Bc_CHIPZ_H002252;Babesia_microti|BBM_III02570;Babesia_bovis|BBOV_II003820;Babesia_bigemina|BBBOND_0204080;	Babesia_canis|Bc_CHIPZ_H002252	sf-assemblin/beta giardin family protein	Babesia_bovis|BBOV_II003820	sf-assemblin/beta giardin family protein	Q39618	SF-assemblin	GO:0005737; C:cytoplasm; IEA:UniProtKB-KW; GO:0005874; C:microtubule; IEA:UniProtKB-KW; GO:0005200; F:structural constituent of cytoskeleton; IEA:InterPro	9.1e-22
cluster944	4	Babesia_canis|Bc_CHIPZ_H002295;Babesia_bovis|BBOV_II004090;Babesia_bigemina|BBBOND_0204260;Babesia_microti|BBM_II02160;	Babesia_canis|Bc_CHIPZ_H002295	ulp1 protease c-terminal catalytic domain-containing protein	Babesia_bovis|BBOV_II004090	ulp1 protease family, C-terminal catalytic domain containing protein	N/A	N/A	N/A	N/A
cluster945	4	Babesia_canis|Bc_CHIPZ_H002163;Babesia_microti|BBM_III01120;Babesia_bovis|BBOV_IV010180;Babesia_bigemina|BBBOND_0107780;	Babesia_canis|Bc_CHIPZ_H002163	e3 ubiquitin-protein ligase synoviolin	Babesia_bovis|BBOV_IV010180	zinc finger, C3HC4 type domain containing protein	Q9LW77	ERAD-associated E3 ubiquitin-protein ligase HRD1A {ECO:0000305}	GO:0008270; F:zinc ion binding; IEA:InterPro; GO:0030433; P:ER-associated ubiquitin-dependent protein catabolic process; IMP:TAIR	4.1e-33
cluster946	4	Babesia_canis|Bc_CHIPZ_H002286;Babesia_bovis|BBOV_II003420;Babesia_bigemina|BBBOND_0203560;Babesia_microti|BBM_I00790;	Babesia_canis|Bc_CHIPZ_H002286	p36-like protein	Babesia_bovis|BBOV_II003420	p36 protein	N/A	N/A	N/A	N/A
cluster947	4	Babesia_canis|Bc_CHIPZ_H002285;Babesia_microti|BBM_I00760;Babesia_bovis|BBOV_II003450;Babesia_bigemina|BBBOND_0203610;	Babesia_canis|Bc_CHIPZ_H002285	bystin family protein	Babesia_bovis|BBOV_II003450	bystin family protein	N/A	N/A	N/A	N/A
cluster948	4	Babesia_canis|Bc_CHIPZ_H002156;Babesia_microti|BBM_III01045;Babesia_bovis|BBOV_IV010040;Babesia_bigemina|BBBOND_0107580;	Babesia_canis|Bc_CHIPZ_H002156	dna replication licensing factor	Babesia_bovis|BBOV_IV010040	DNA replication licensing factor MCM5, putative	B8AEH3	DNA replication licensing factor MCM5	GO:0005737; C:cytoplasm; IEA:EnsemblPlants/Gramene; GO:0042555; C:MCM complex; IEA:EnsemblPlants/Gramene; GO:0005634; C:nucleus; IEA:UniProtKB-KW; GO:0005524; F:ATP binding; IEA:UniProtKB-KW; GO:0003677; F:DNA binding; IEA:UniProtKB-KW; GO:0003678; F:DNA helicase activity; IEA:EnsemblPlants/Gramene; GO:0008283; P:cell proliferation; IEA:EnsemblPlants/Gramene; GO:0000911; P:cytokinesis by cell pla…	2.6e-102
cluster949	4	Babesia_canis|Bc_CHIPZ_H002276;Babesia_microti|BBM_I00555;Babesia_bovis|BBOV_II004030;Babesia_bigemina|BBBOND_0204530;	Babesia_canis|Bc_CHIPZ_H002276	membrane skeletal protein imc1-related	Babesia_bovis|BBOV_II004030	p29 protein	N/A	N/A	N/A	N/A
cluster950	4	Babesia_canis|Bc_CHIPZ_H002268;Babesia_microti|BBM_II04010;Babesia_bovis|BBOV_II004500;Babesia_bigemina|BBBOND_0204870;	Babesia_canis|Bc_CHIPZ_H002268	hypothetical protein, conserved	Babesia_bovis|BBOV_II004500	hypothetical protein	N/A	N/A	N/A	N/A
cluster951	4	Babesia_canis|Bc_CHIPZ_H002178;Babesia_microti|BBM_III02420;Babesia_bovis|BBOV_II003560;Babesia_bigemina|BBBOND_0203770;	Babesia_canis|Bc_CHIPZ_H002178	mechanosensitive ion channel protein	Babesia_bovis|BBOV_II003560	conserved hypothetical protein	Q9LYG9	Mechanosensitive ion channel protein 10	GO:0016021; C:integral component of membrane; IEA:UniProtKB-KW; GO:0005886; C:plasma membrane; IDA:TAIR; GO:0008381; F:mechanically-gated ion channel activity; IDA:TAIR; GO:0006820; P:anion transport; IDA:TAIR; GO:0050982; P:detection of mechanical stimulus; IMP:TAIR; GO:0034220; P:ion transmembrane transport; IDA:GOC; GO:0010150; P:leaf senescence; IMP:TAIR; GO:0097468; P:programmed cell death i…	1.1e-15
cluster952	4	Babesia_canis|Bc_CHIPZ_H002287;Babesia_microti|BBM_I00640;Babesia_bovis|BBOV_II003390;Babesia_bigemina|BBBOND_0203530;	Babesia_canis|Bc_CHIPZ_H002287	nucleolar protein 10	Babesia_bovis|BBOV_II003390	hypothetical protein	N/A	N/A	N/A	N/A
cluster953	4	Babesia_canis|Bc_CHIPZ_H002308;Babesia_microti|BBM_I00470;Babesia_bovis|BBOV_II003890;Babesia_bigemina|BBBOND_0204150;	Babesia_canis|Bc_CHIPZ_H002308	u5 snrnp-specific 40 kda	Babesia_bovis|BBOV_II003890	u5 snRNP-specific 40 kDa protein, putative	Q8W1K8	Protein Mut11	GO:0005634; C:nucleus; IEA:UniProtKB-KW	2.9e-13
cluster954	4	Babesia_canis|Bc_CHIPZ_H002315;Babesia_microti|BBM_III02550;Babesia_bovis|BBOV_II003770;Babesia_bigemina|BBBOND_0204020;	Babesia_canis|Bc_CHIPZ_H002315	pv-fam-g protein	Babesia_bovis|BBOV_II003770	conserved hypothetical protein	N/A	N/A	N/A	N/A
cluster955	4	Babesia_canis|Bc_CHIPZ_H002319;Babesia_bovis|BBOV_II003690;Babesia_bigemina|BBBOND_0203930;Babesia_microti|BBM_III02505;	Babesia_canis|Bc_CHIPZ_H002319	c2 domain-containing	Babesia_bovis|BBOV_II003690	hypothetical protein	N/A	N/A	N/A	N/A
cluster956	4	Babesia_canis|Bc_CHIPZ_H002263;Babesia_microti|BBM_I00645;Babesia_bovis|BBOV_II003380;Babesia_bigemina|BBBOND_0203520;	Babesia_canis|Bc_CHIPZ_H002263	tbc domain containing	Babesia_bovis|BBOV_II003380	conserved hypothetical protein	N/A	N/A	N/A	N/A
cluster957	4	Babesia_canis|Bc_CHIPZ_H002326;Babesia_bovis|BBOV_II003950;Babesia_bigemina|BBBOND_0204410;Babesia_microti|BBM_I00495;	Babesia_canis|Bc_CHIPZ_H002326	cgi-141 protein	Babesia_bovis|BBOV_II003950	CGI-141 protein-like protein, putative	N/A	N/A	N/A	N/A
cluster958	4	Babesia_canis|Bc_CHIPZ_H002240;Babesia_microti|BBM_II02120;Babesia_bovis|BBOV_II004270;Babesia_bigemina|BBBOND_0204600;	Babesia_canis|Bc_CHIPZ_H002240	splicing factor subunit	Babesia_bovis|BBOV_II004270	splicing factor 3b, subunit 3, 130kD, putative	Q9M0V3	DNA damage-binding protein 1a	GO:0080008; C:Cul4-RING E3 ubiquitin ligase complex; IPI:TAIR; GO:0005737; C:cytoplasm; ISS:UniProtKB; GO:0005829; C:cytosol; IDA:TAIR; GO:0005634; C:nucleus; ISS:UniProtKB; GO:0003677; F:DNA binding; IEA:UniProtKB-KW; GO:0006281; P:DNA repair; IEA:UniProtKB-KW; GO:0010100; P:negative regulation of photomorphogenesis; IGI:TAIR; GO:0045892; P:negative regulation of transcription, DNA-templated; IP…	6.8e-33
cluster959	4	Babesia_canis|Bc_CHIPZ_H002159;Babesia_microti|BBM_III01065;Babesia_bovis|BBOV_IV010070;Babesia_bigemina|BBBOND_0107670;	Babesia_canis|Bc_CHIPZ_H002159	3'5' -cyclic nucleotide phosphodiesterase domain-containing protein	Babesia_bovis|BBOV_IV010070	3'5'-cyclic nucleotide phosphodiesterase, putative	N/A	N/A	N/A	N/A
cluster960	4	Babesia_canis|Bc_CHIPZ_H001684;Babesia_microti|BBM_III06670;Babesia_bovis|BBOV_III009080;Babesia_bigemina|BBBOND_0312660;	Babesia_canis|Bc_CHIPZ_H001684	dna polymerase catalytic subunit	Babesia_bovis|BBOV_III009080	DNA polymerase family B, exonuclease domain containing protein	F4IFN6	DNA polymerase epsilon catalytic subunit B	GO:0008622; C:epsilon DNA polymerase complex; ISS:UniProtKB; GO:0051539; F:4 iron, 4 sulfur cluster binding; IEA:UniProtKB-KW; GO:0003677; F:DNA binding; IEA:UniProtKB-KW; GO:0003887; F:DNA-directed DNA polymerase activity; IEA:UniProtKB-KW; GO:0000166; F:nucleotide binding; IEA:InterPro; GO:0008270; F:zinc ion binding; IEA:InterPro; GO:0006281; P:DNA repair; IEA:InterPro	5.7e-07
cluster961	4	Babesia_canis|Bc_CHIPZ_H002322;Babesia_bovis|BBOV_II004440;Babesia_bigemina|BBBOND_0204800;Babesia_microti|BBM_II03950;	Babesia_canis|Bc_CHIPZ_H002322	hypothetical protein, conserved	Babesia_bovis|BBOV_II004440	hypothetical protein	N/A	N/A	N/A	N/A
cluster962	4	Babesia_canis|Bc_CHIPZ_H002293;Babesia_bovis|BBOV_II004230;Babesia_bigemina|BBBOND_0204230;Babesia_microti|BBM_II02150;	Babesia_canis|Bc_CHIPZ_H002293	hypothetical protein	Babesia_bovis|BBOV_II004230	hypothetical protein	N/A	N/A	N/A	N/A
cluster963	4	Babesia_canis|Bc_CHIPZ_H002290;Babesia_microti|BBM_III08720;Babesia_bovis|BBOV_II003290;Babesia_bigemina|BBBOND_0203410;	Babesia_canis|Bc_CHIPZ_H002290	wd g-beta repeat containing	Babesia_bovis|BBOV_II003290	WD domain, G-beta repeat containing protein	Q9FLX9	Notchless protein homolog	GO:0080008; C:Cul4-RING E3 ubiquitin ligase complex; ISS:TAIR; GO:0005634; C:nucleus; IEA:UniProtKB-KW; GO:0009553; P:embryo sac development; IMP:TAIR	1.2e-07
cluster964	4	Babesia_canis|Bc_CHIPZ_H002318;Babesia_bovis|BBOV_II003730;Babesia_bigemina|BBBOND_0203980;Babesia_microti|BBM_III02535;	Babesia_canis|Bc_CHIPZ_H002318	hypothetical protein, conserved	Babesia_bovis|BBOV_II003730	hypothetical protein	N/A	N/A	N/A	N/A
cluster965	4	Babesia_canis|Bc_CHIPZ_H002362;Babesia_microti|BBM_III05840;Babesia_bovis|BBOV_I004810;Babesia_bigemina|BBBOND_0405910;	Babesia_canis|Bc_CHIPZ_H002362	conserved hypothetical protein	Babesia_bovis|BBOV_I004810	hypothetical protein	N/A	N/A	N/A	N/A
cluster966	4	Babesia_canis|Bc_CHIPZ_H002324;Babesia_microti|BBM_III02460;Babesia_bovis|BBOV_II003640;Babesia_bigemina|BBBOND_0203860;	Babesia_canis|Bc_CHIPZ_H002324	heat repeat-containing protein	Babesia_bovis|BBOV_II003640	transportin, putative	B9FDR3	Transportin-1	GO:0005737; C:cytoplasm; IEA:UniProtKB-KW; GO:0005634; C:nucleus; IEA:UniProtKB-KW; GO:0006886; P:intracellular protein transport; IEA:InterPro	1.2e-51
cluster967	4	Babesia_canis|Bc_CHIPZ_H002361;Babesia_microti|BBM_III05795;Babesia_bovis|BBOV_I004710;Babesia_bigemina|BBBOND_0405990;	Babesia_canis|Bc_CHIPZ_H002361	zinc transport protein	Babesia_bovis|BBOV_I004710	membrane protein, putative	N/A	N/A	N/A	N/A
cluster968	4	Babesia_canis|Bc_CHIPZ_H002325;Babesia_bovis|BBOV_II003570;Babesia_bigemina|BBBOND_0203780;Babesia_microti|BBM_III02425;	Babesia_canis|Bc_CHIPZ_H002325	bromodomain-containing protein	Babesia_bovis|BBOV_II003570	bromodomain containing protein	Q93ZB7	Transcription factor GTE11	GO:0005634; C:nucleus; IEA:UniProtKB-KW; GO:0045893; P:positive regulation of transcription, DNA-templated; IDA:UniProtKB; GO:0006351; P:transcription, DNA-templated; IEA:UniProtKB-KW	2e-08
cluster969	4	Babesia_canis|Bc_CHIPZ_H002371;Babesia_microti|BBM_I01495;Babesia_bovis|BBOV_IV001600;Babesia_bigemina|BBBOND_0405550;	Babesia_canis|Bc_CHIPZ_H002371	glucose-6-phosphate dehydrogenase-6-phosphogluconolactonase	Babesia_bovis|BBOV_IV001600	glucose-6-phosphate dehydrogenase-6-phosphogluconolactonase	N/A	N/A	N/A	N/A
cluster970	4	Babesia_canis|Bc_CHIPZ_H002300;Babesia_microti|BBM_I00560;Babesia_bovis|BBOV_II004040;Babesia_bigemina|BBBOND_0204400;	Babesia_canis|Bc_CHIPZ_H002300	xpg n-terminal domain-containing protein	Babesia_bovis|BBOV_II004040	conserved hypothetical protein	N/A	N/A	N/A	N/A
cluster971	4	Babesia_canis|Bc_CHIPZ_H002310;Babesia_microti|BBM_III02580;Babesia_bovis|BBOV_II003860;Babesia_bigemina|BBBOND_0204120;	Babesia_canis|Bc_CHIPZ_H002310	xpg n-terminal domain-containing protein	Babesia_bovis|BBOV_II003860	XPG I-region family protein	Q60GC1	Exonuclease 1	GO:0005634; C:nucleus; IEA:UniProtKB-KW; GO:0003677; F:DNA binding; IEA:UniProtKB-KW; GO:0004519; F:endonuclease activity; IEA:UniProtKB-KW; GO:0004527; F:exonuclease activity; IEA:UniProtKB-KW; GO:0046872; F:metal ion binding; IEA:UniProtKB-KW; GO:0031048; P:chromatin silencing by small RNA; IEA:EnsemblPlants/Gramene; GO:0006281; P:DNA repair; IEA:UniProtKB-KW; GO:0045132; P:meiotic chromosome s…	1.3e-24
cluster972	4	Babesia_canis|Bc_CHIPZ_H002281;Babesia_microti|BBM_III02515;Babesia_bovis|BBOV_II003700;Babesia_bigemina|BBBOND_0203950;	Babesia_canis|Bc_CHIPZ_H002281	lccl domain-containing protein ccp2	Babesia_bovis|BBOV_II003700	LCCL domain-containing protein CCP2, putative	N/A	N/A	N/A	N/A
cluster973	4	Babesia_canis|Bc_CHIPZ_H002358;Babesia_microti|BBM_III05770;Babesia_bovis|BBOV_I004650;Babesia_bigemina|BBBOND_0406050;	Babesia_canis|Bc_CHIPZ_H002358	trna nucleotidyltransferase	Babesia_bovis|BBOV_I004650	tRNA nucleotidyltransferase/poly(A) polymerase family domain containing protein	N/A	N/A	N/A	N/A
cluster974	4	Babesia_canis|Bc_CHIPZ_H002381;Babesia_microti|BBM_I01890;Babesia_bovis|BBOV_IV001880;Babesia_bigemina|BBBOND_0405060;	Babesia_canis|Bc_CHIPZ_H002381	sua5 family protein	Babesia_bovis|BBOV_IV001880	translation factor Sua5, putative	N/A	N/A	N/A	N/A
cluster975	4	Babesia_canis|Bc_CHIPZ_H002208;Babesia_microti|BBM_II03890;Babesia_bovis|BBOV_II004380;Babesia_bigemina|BBBOND_0204720;	Babesia_canis|Bc_CHIPZ_H002208	serine threonine protein kinase	Babesia_bovis|BBOV_II004380	cdc-related protein kinase I	Q7XUF4	Cyclin-dependent kinase G-2	GO:0005524; F:ATP binding; IEA:UniProtKB-KW; GO:0004693; F:cyclin-dependent protein serine/threonine kinase activity; IEA:UniProtKB-EC; GO:0008353; F:RNA polymerase II carboxy-terminal domain kinase activity; IEA:UniProtKB-EC	3.5e-91
cluster976	4	Babesia_canis|Bc_CHIPZ_H002298;Babesia_microti|BBM_I00440;Babesia_bovis|BBOV_II004050;Babesia_bigemina|BBBOND_0204390;	Babesia_canis|Bc_CHIPZ_H002298	116 kda u5 small nuclear ribonucleoprotein component	Babesia_bovis|BBOV_II004050	u5 small nuclear ribonuclear protein, putative	O23755	Elongation factor 2	GO:0005737; C:cytoplasm; IEA:UniProtKB-KW; GO:0005525; F:GTP binding; IEA:UniProtKB-KW; GO:0003924; F:GTPase activity; IEA:InterPro; GO:0003746; F:translation elongation factor activity; IEA:UniProtKB-KW	1e-147
cluster977	4	Babesia_canis|Bc_CHIPZ_H002390;Babesia_microti|BBM_I01425;Babesia_bovis|BBOV_I005020;Babesia_bigemina|BBBOND_0405190;	Babesia_canis|Bc_CHIPZ_H002390	CorA-like MD2+ transporter	Babesia_bovis|BBOV_I005020	conserved hypothetical protein	N/A	N/A	N/A	N/A
cluster978	4	Babesia_canis|Bc_CHIPZ_H002364;Babesia_microti|BBM_III05880;Babesia_bovis|BBOV_I004870;Babesia_bigemina|BBBOND_0405840;	Babesia_canis|Bc_CHIPZ_H002364	ribonucleoside-diphosphate reductase large subunit	Babesia_bovis|BBOV_I004870	ribonucleoside-diphosphate reductase large chain	Q9SJ20	Ribonucleoside-diphosphate reductase large subunit {ECO:0000303|PubMed:10542051}	GO:0005737; C:cytoplasm; IEA:UniProtKB-KW; GO:0005524; F:ATP binding; IEA:UniProtKB-KW; GO:0004748; F:ribonucleoside-diphosphate reductase activity, thioredoxin disulfide as acceptor; ISS:UniProtKB; GO:0009202; P:deoxyribonucleoside triphosphate biosynthetic process; IMP:TAIR; GO:0009263; P:deoxyribonucleotide biosynthetic process; ISS:UniProtKB; GO:0006260; P:DNA replication; IMP:TAIR; GO:004668…	8.3e-295
cluster979	4	Babesia_canis|Bc_CHIPZ_H001699;Babesia_microti|BBM_III07030;Babesia_bovis|BBOV_III009620;Babesia_bigemina|BBBOND_0313320;	Babesia_canis|Bc_CHIPZ_H001699	sec7 domain-containing protein	Babesia_bovis|BBOV_III009620	Sec7 domain containing protein	F4JN05	Brefeldin A-inhibited guanine nucleotide-exchange protein 4	GO:0005737; C:cytoplasm; IBA:RefGenome; GO:0016020; C:membrane; IEA:UniProtKB-KW; GO:0005086; F:ARF guanyl-nucleotide exchange factor activity; IBA:RefGenome; GO:0043547; P:positive regulation of GTPase activity; IBA:GOC; GO:0015031; P:protein transport; IEA:UniProtKB-KW; GO:0032012; P:regulation of ARF protein signal transduction; IEA:InterPro; GO:0050790; P:regulation of catalytic activity; IBA…	1e-26
cluster980	4	Babesia_canis|Bc_CHIPZ_H002392;Babesia_microti|BBM_I01960;Babesia_bovis|BBOV_IV001690;Babesia_bigemina|BBBOND_0405360;	Babesia_canis|Bc_CHIPZ_H002392	aspartate-trna ligase	Babesia_bovis|BBOV_IV001690	aspartyl-tRNA synthetase, putative	Q9SW96	Asparagine--tRNA ligase, cytoplasmic 1	GO:0009507; C:chloroplast; IDA:TAIR; GO:0005829; C:cytosol; IDA:TAIR; GO:0005739; C:mitochondrion; IDA:TAIR; GO:0004816; F:asparagine-tRNA ligase activity; IEA:UniProtKB-EC; GO:0005524; F:ATP binding; IEA:UniProtKB-KW; GO:0003676; F:nucleic acid binding; IEA:InterPro; GO:0006421; P:asparaginyl-tRNA aminoacylation; IEA:InterPro; GO:0009793; P:embryo development ending in seed dormancy; IMP:TAIR; G…	2.5e-10
cluster981	4	Babesia_canis|Bc_CHIPZ_H002414;Babesia_bigemina|BBBOND_0405960;Babesia_microti|BBM_III05810;Babesia_bovis|BBOV_I004740;	Babesia_canis|Bc_CHIPZ_H002414	rna recognition ( or rnp) domain containing protein	Babesia_bovis|BBOV_I004740	RNA recognition motif. (a.k.a. RRM, RBD, or RNP) domain containing protein	N/A	N/A	N/A	N/A
cluster982	4	Babesia_canis|Bc_CHIPZ_H002411;Babesia_bovis|BBOV_IV001810;Babesia_bigemina|BBBOND_0405130;Babesia_microti|BBM_I01925;	Babesia_canis|Bc_CHIPZ_H002411	transcriptional factor 2	Babesia_bovis|BBOV_IV001810	transcriptional factor 2 subunit	N/A	N/A	N/A	N/A
cluster983	4	Babesia_canis|Bc_CHIPZ_H002402;Babesia_bigemina|BBBOND_0404920;Babesia_microti|BBM_I01855;Babesia_bovis|BBOV_IV001950;	Babesia_canis|Bc_CHIPZ_H002402	methionine aminopeptidase	Babesia_bovis|BBOV_IV001950	methionine aminopeptidase I, putative	Q9SLN5	Methionine aminopeptidase 1A {ECO:0000255|HAMAP-Rule:MF_03174}	GO:0005737; C:cytoplasm; IDA:TAIR; GO:0005829; C:cytosol; IDA:TAIR; GO:0022626; C:cytosolic ribosome; IEA:UniProtKB-HAMAP; GO:0046872; F:metal ion binding; IEA:UniProtKB-HAMAP; GO:0070006; F:metalloaminopeptidase activity; IEA:UniProtKB-HAMAP; GO:0031365; P:N-terminal protein amino acid modification; TAS:TAIR; GO:0070084; P:protein initiator methionine removal; IEA:UniProtKB-HAMAP; GO:0016485; P:…	1.1e-17
cluster984	4	Babesia_canis|Bc_CHIPZ_H002413;Babesia_microti|BBM_III05790;Babesia_bovis|BBOV_I004700;Babesia_bigemina|BBBOND_0406000;	Babesia_canis|Bc_CHIPZ_H002413	acid phosphatase	Babesia_bovis|BBOV_I004700	acid phosphatase, putative	N/A	N/A	N/A	N/A
cluster985	4	Babesia_canis|Bc_CHIPZ_H002379;Babesia_bovis|BBOV_IV001940;Babesia_bigemina|BBBOND_0404970;Babesia_microti|BBM_I01860;	Babesia_canis|Bc_CHIPZ_H002379	-Dmx-like protein 2	Babesia_bovis|BBOV_IV001940	hypothetical protein	N/A	N/A	N/A	N/A
cluster986	4	Babesia_canis|Bc_CHIPZ_H002426;Babesia_microti|BBM_I01780;Babesia_bovis|BBOV_IV002060;Babesia_bigemina|BBBOND_0404805;	Babesia_canis|Bc_CHIPZ_H002426	20s proteasome subunit beta 7	Babesia_bovis|BBOV_IV002060	proteasome subunit beta type 4	Q7DLR9	Proteasome subunit beta type-4	GO:0005829; C:cytosol; IDA:TAIR; GO:0022626; C:cytosolic ribosome; IDA:TAIR; GO:0005634; C:nucleus; IEA:UniProtKB-KW; GO:0000502; C:proteasome complex; IDA:TAIR; GO:0005839; C:proteasome core complex; IEA:InterPro; GO:0004298; F:threonine-type endopeptidase activity; IEA:UniProtKB-KW; GO:0051603; P:proteolysis involved in cellular protein catabolic process; IEA:InterPro; GO:0046686; P:response to…	9.7e-35
cluster987	4	Babesia_canis|Bc_CHIPZ_H002407;Babesia_bovis|BBOV_IV001900;Babesia_bigemina|BBBOND_0405010;Babesia_microti|BBM_I01880;	Babesia_canis|Bc_CHIPZ_H002407	origin recognition complex protein 1	Babesia_bovis|BBOV_IV001900	origin recognition complex subunit 1	N/A	N/A	N/A	N/A
cluster988	4	Babesia_canis|Bc_CHIPZ_H002378;Babesia_microti|BBM_I01850;Babesia_bovis|BBOV_IV001960;Babesia_bigemina|BBBOND_0404910;	Babesia_canis|Bc_CHIPZ_H002378	zinc finger	Babesia_bovis|BBOV_IV001960	zinc finger protein, putative	B8B5U8	Probable E3 ubiquitin-protein ligase BAH1-like 1	GO:0016607; C:nuclear speck; IEA:EnsemblPlants/Gramene; GO:0016874; F:ligase activity; IEA:UniProtKB-KW; GO:0004842; F:ubiquitin-protein transferase activity; IEA:EnsemblPlants/Gramene; GO:0008270; F:zinc ion binding; IEA:EnsemblPlants/Gramene; GO:0016036; P:cellular response to phosphate starvation; IEA:EnsemblPlants/Gramene; GO:0042742; P:defense response to bacterium; IEA:EnsemblPlants/Gramene…	4.1e-07
cluster989	4	Babesia_canis|Bc_CHIPZ_H002249;Babesia_microti|BBM_I00475;Babesia_bovis|BBOV_II003900;Babesia_bigemina|BBBOND_0204160;	Babesia_canis|Bc_CHIPZ_H002249	26s proteasome regulatory	Babesia_bovis|BBOV_II003900	26S proteasome AAA-ATPase subunit RPT4a, putative	Q9SEI3	26S protease regulatory subunit 10B homolog A	GO:0005618; C:cell wall; IDA:TAIR; GO:0005829; C:cytosol; IDA:TAIR; GO:0005634; C:nucleus; TAS:TAIR; GO:0000502; C:proteasome complex; IDA:TAIR; GO:0005524; F:ATP binding; IEA:UniProtKB-KW; GO:0016787; F:hydrolase activity; IEA:InterPro; GO:0030163; P:protein catabolic process; IEA:InterPro	2.3e-140
cluster990	4	Babesia_canis|Bc_CHIPZ_H002423;Babesia_microti|BBM_I01410;Babesia_bovis|BBOV_IV001530;Babesia_bigemina|BBBOND_0405175;	Babesia_canis|Bc_CHIPZ_H002423	hypothetical protein, conserved	Babesia_bovis|BBOV_IV001530	hypothetical protein	N/A	N/A	N/A	N/A
cluster991	4	Babesia_canis|Bc_CHIPZ_H002419;Babesia_microti|BBM_I01470;Babesia_bovis|BBOV_I004950;Babesia_bigemina|BBBOND_0405760;	Babesia_canis|Bc_CHIPZ_H002419	apicoplast triosephosphate translocator apt1	Babesia_bovis|BBOV_I004950	triose or hexose phosphate/phosphate translocator, putative	Q9LF61	Xylulose 5-phosphate/phosphate translocator, chloroplastic	GO:0009941; C:chloroplast envelope; IDA:TAIR; GO:0016021; C:integral component of membrane; IEA:UniProtKB-KW; GO:0009536; C:plastid; IDA:TAIR; GO:0015120; F:phosphoglycerate transmembrane transporter activity; IDA:UniProtKB; GO:0071917; F:triose-phosphate transmembrane transporter activity; IDA:UniProtKB; GO:0015713; P:phosphoglycerate transport; IDA:UniProtKB; GO:0035436; P:triose phosphate tran…	4.7e-33
cluster992	4	Babesia_canis|Bc_CHIPZ_H002196;Babesia_microti|BBM_II03860;Babesia_bovis|BBOV_II004420;Babesia_bigemina|BBBOND_0204770;	Babesia_canis|Bc_CHIPZ_H002196	formin partial	Babesia_bovis|BBOV_II004420	formin homology 2 domain containing protein	N/A	N/A	N/A	N/A
cluster993	4	Babesia_canis|Bc_CHIPZ_H002385;Babesia_bovis|BBOV_I004770;Babesia_bigemina|BBBOND_0405940;Babesia_microti|BBM_III05820;	Babesia_canis|Bc_CHIPZ_H002385	hypothetical protein, conserved	Babesia_bovis|BBOV_I004770	hypothetical protein	N/A	N/A	N/A	N/A
cluster994	4	Babesia_canis|Bc_CHIPZ_H002424;Babesia_microti|BBM_I01500;Babesia_bovis|BBOV_IV001620;Babesia_bigemina|BBBOND_0405570;	Babesia_canis|Bc_CHIPZ_H002424	hypothetical protein, conserved	Babesia_bovis|BBOV_IV001620	conserved hypothetical protein	N/A	N/A	N/A	N/A
cluster995	4	Babesia_canis|Bc_CHIPZ_H002427;Babesia_microti|BBM_I01785;Babesia_bovis|BBOV_IV002050;Babesia_bigemina|BBBOND_0404810;	Babesia_canis|Bc_CHIPZ_H002427	nucleosome assembly protein	Babesia_bovis|BBOV_IV002050	nucleosome assembly protein 1	Q9SZI2	Nucleosome assembly protein 1	GO:0005737; C:cytoplasm; IDA:UniProtKB; GO:0005829; C:cytosol; IDA:TAIR; GO:0005634; C:nucleus; IDA:UniProtKB; GO:0005886; C:plasma membrane; IDA:TAIR; GO:0042393; F:histone binding; IDA:UniProtKB; GO:0030154; P:cell differentiation; IMP:UniProtKB; GO:0008283; P:cell proliferation; IMP:UniProtKB; GO:0006281; P:DNA repair; IGI:TAIR; GO:0006334; P:nucleosome assembly; IEA:InterPro; GO:0016444; P:so…	8.2e-37
cluster996	4	Babesia_canis|Bc_CHIPZ_H002432;Babesia_microti|BBM_III05870;Babesia_bovis|BBOV_I004850;Babesia_bigemina|BBBOND_0405860;	Babesia_canis|Bc_CHIPZ_H002432	hypothetical protein, conserved	Babesia_bovis|BBOV_I004850	hypothetical protein	N/A	N/A	N/A	N/A
cluster997	4	Babesia_canis|Bc_CHIPZ_H002430;Babesia_microti|BBM_I01845;Babesia_bovis|BBOV_IV001970;Babesia_bigemina|BBBOND_0404900;	Babesia_canis|Bc_CHIPZ_H002430	hypothetical protein	Babesia_bovis|BBOV_IV001970	hypothetical protein, conserved	N/A	N/A	N/A	N/A
cluster998	4	Babesia_canis|Bc_CHIPZ_H002267;Babesia_microti|BBM_III08722;Babesia_bovis|BBOV_II003280;Babesia_bigemina|BBBOND_0203400;	Babesia_canis|Bc_CHIPZ_H002267	dead-family helicase	Babesia_bovis|BBOV_II003280	DEAD box RNA helicase, putative	Q53RK8	DEAD-box ATP-dependent RNA helicase 21	GO:0005737; C:cytoplasm; IEA:UniProtKB-KW; GO:0005634; C:nucleus; IEA:UniProtKB-KW; GO:0005524; F:ATP binding; IEA:UniProtKB-KW; GO:0008026; F:ATP-dependent helicase activity; IEA:InterPro; GO:0003723; F:RNA binding; IEA:UniProtKB-KW; GO:0006397; P:mRNA processing; IEA:UniProtKB-KW; GO:0008380; P:RNA splicing; IEA:UniProtKB-KW	7.3e-111
cluster999	4	Babesia_canis|Bc_CHIPZ_H002444;Babesia_microti|BBM_I01450;Babesia_bovis|BBOV_I004980;Babesia_bigemina|BBBOND_0405290;	Babesia_canis|Bc_CHIPZ_H002444	nadh dehydrogenase	Babesia_bovis|BBOV_I004980	NADH dehydrogenase, putative	F4JJJ3	External alternative NAD(P)H-ubiquinone oxidoreductase B3, mitochondrial	GO:0005743; C:mitochondrial inner membrane; IEA:UniProtKB-KW; GO:0005758; C:mitochondrial intermembrane space; ISS:UniProtKB; GO:0005739; C:mitochondrion; IDA:UniProtKB; GO:0005777; C:peroxisome; IEA:UniProtKB-KW; GO:0005509; F:calcium ion binding; IEA:InterPro; GO:0050660; F:flavin adenine dinucleotide binding; IEA:InterPro; GO:0016491; F:oxidoreductase activity; ISS:UniProtKB; GO:0055114; P:oxi…	3.7e-33
cluster1001	4	Babesia_canis|Bc_CHIPZ_H002198;Babesia_microti|BBM_II03870;Babesia_bovis|BBOV_II004410;Babesia_bigemina|BBBOND_0204760;	Babesia_canis|Bc_CHIPZ_H002198	hypothetical protein, conserved	Babesia_bovis|BBOV_II004410	hypothetical protein	N/A	N/A	N/A	N/A
cluster1002	4	Babesia_canis|Bc_CHIPZ_H002397;Babesia_microti|BBM_I01525;Babesia_bovis|BBOV_IV001800;Babesia_bigemina|BBBOND_0405700;	Babesia_canis|Bc_CHIPZ_H002397	histone deacetylase	Babesia_bovis|BBOV_IV001800	histone deacetylase, putative	Q941D6	Histone deacetylase 14	GO:0009507; C:chloroplast; IDA:TAIR; GO:0005829; C:cytosol; IDA:TAIR; GO:0005634; C:nucleus; IDA:TAIR; GO:0043014; F:alpha-tubulin binding; IDA:TAIR; GO:0048487; F:beta-tubulin binding; IDA:TAIR; GO:0032041; F:NAD-dependent histone deacetylase activity (H3-K14 specific); IEA:UniProtKB-EC; GO:0097372; F:NAD-dependent histone deacetylase activity (H3-K18 specific); IEA:UniProtKB-EC; GO:0046969; F:N…	1.1e-15
cluster1003	4	Babesia_canis|Bc_CHIPZ_H002454;Babesia_bovis|BBOV_IV001680;Babesia_bigemina|BBBOND_0405350;Babesia_microti|BBM_I01955;	Babesia_canis|Bc_CHIPZ_H002454	---NA---	Babesia_bovis|BBOV_IV001680	ribosomal protein L34, putative	N/A	N/A	N/A	N/A
cluster1004	4	Babesia_canis|Bc_CHIPZ_H002428;Babesia_bovis|BBOV_IV002020;Babesia_bigemina|BBBOND_0404840;Babesia_microti|BBM_I01805;	Babesia_canis|Bc_CHIPZ_H002428	-transcription factor tfiiib component b	Babesia_bovis|BBOV_IV002020	hypothetical protein	N/A	N/A	N/A	N/A
cluster1005	4	Babesia_canis|Bc_CHIPZ_H002494;Babesia_bovis|BBOV_III004090;Babesia_bigemina|BBBOND_0311080;Babesia_microti|BBM_I00570;	Babesia_canis|Bc_CHIPZ_H002494	---NA---	Babesia_bovis|BBOV_III004090	hypothetical protein	N/A	N/A	N/A	N/A
cluster1006	4	Babesia_canis|Bc_CHIPZ_H002451;Babesia_microti|BBM_I01505;Babesia_bovis|BBOV_IV001630;Babesia_bigemina|BBBOND_0405580;	Babesia_canis|Bc_CHIPZ_H002451	cleavage and polyadenylation specifity factor protein	Babesia_bovis|BBOV_IV001630	cleavage and polyadenylation specifity factor	Q9C952	Cleavage and polyadenylation specificity factor subunit 3-I	GO:0005634; C:nucleus; IDA:TAIR; GO:0004518; F:nuclease activity; IEA:UniProtKB-KW; GO:0006397; P:mRNA processing; IEA:UniProtKB-KW	2.4e-83
cluster1007	4	Babesia_canis|Bc_CHIPZ_H002498;Babesia_microti|BBM_III08780;Babesia_bovis|BBOV_III004220;Babesia_bigemina|BBBOND_0310830;	Babesia_canis|Bc_CHIPZ_H002498	adp-ribosylation factor	Babesia_bovis|BBOV_III004220	ADP-ribosylation factor family protein	P49076	ADP-ribosylation factor	GO:0005794; C:Golgi apparatus; IEA:UniProtKB-KW; GO:0005525; F:GTP binding; IEA:UniProtKB-KW; GO:0015031; P:protein transport; IEA:UniProtKB-KW; GO:0007264; P:small GTPase mediated signal transduction; IEA:InterPro; GO:0016192; P:vesicle-mediated transport; IEA:UniProtKB-KW	1.5e-64
cluster1008	4	Babesia_canis|Bc_CHIPZ_H002029;Babesia_microti|BBM_II01525;Babesia_bovis|BBOV_III000880;Babesia_bigemina|BBBOND_0302240;	Babesia_canis|Bc_CHIPZ_H002029	t-complex protein beta subunit	Babesia_bovis|BBOV_III000880	T-complex protein beta subunit, putative	P28769	T-complex protein 1 subunit alpha	GO:0005829; C:cytosol; IDA:TAIR; GO:0005524; F:ATP binding; IEA:UniProtKB-KW; GO:0006457; P:protein folding; IEA:InterPro	1.7e-63
cluster1009	4	Babesia_canis|Bc_CHIPZ_H002500;Babesia_microti|BBM_III08735;Babesia_bovis|BBOV_III004260;Babesia_bigemina|BBBOND_0310790;	Babesia_canis|Bc_CHIPZ_H002500	o-sialoglycoprotein endopeptidase	Babesia_bovis|BBOV_III004260	conserved hypothetical protein	Q9LE81	Probable serine/threonine protein kinase IRE {ECO:0000305}	GO:0005524; F:ATP binding; IEA:UniProtKB-KW; GO:0016301; F:kinase activity; ISS:TAIR; GO:0004674; F:protein serine/threonine kinase activity; TAS:TAIR; GO:0009826; P:unidimensional cell growth; IMP:TAIR	3e-06
cluster1010	4	Babesia_canis|Bc_CHIPZ_H002496;Babesia_microti|BBM_III08590;Babesia_bovis|BBOV_III004000;Babesia_bigemina|BBBOND_0310980;	Babesia_canis|Bc_CHIPZ_H002496	probable 18s rrna (guanine-n )-methyltransferase	Babesia_bovis|BBOV_III004000	conserved hypothetical protein	N/A	N/A	N/A	N/A
cluster1011	4	Babesia_canis|Bc_CHIPZ_H002447;Babesia_microti|BBM_I01415;Babesia_bovis|BBOV_IV001520;Babesia_bigemina|BBBOND_0405180;	Babesia_canis|Bc_CHIPZ_H002447	dna ligase 1	Babesia_bovis|BBOV_IV001520	DNA ligase I	Q42572	DNA ligase 1	GO:0005739; C:mitochondrion; IDA:TAIR; GO:0005634; C:nucleus; IDA:TAIR; GO:0005524; F:ATP binding; IEA:UniProtKB-KW; GO:0003677; F:DNA binding; IEA:InterPro; GO:0003910; F:DNA ligase (ATP) activity; IBA:RefGenome; GO:0046872; F:metal ion binding; IEA:UniProtKB-KW; GO:0007049; P:cell cycle; IEA:UniProtKB-KW; GO:0051301; P:cell division; IEA:UniProtKB-KW; GO:0071897; P:DNA biosynthetic process; IEA…	3.2e-71
cluster1012	4	Babesia_canis|Bc_CHIPZ_H002516;Babesia_microti|BBM_I00590;Babesia_bovis|BBOV_III004170;Babesia_bigemina|BBBOND_0311170;	Babesia_canis|Bc_CHIPZ_H002516	exosomal 3 -5 exoribonuclease complex subunit	Babesia_bovis|BBOV_III004170	conserved hypothetical protein	N/A	N/A	N/A	N/A
cluster1013	4	Babesia_canis|Bc_CHIPZ_H002520;Babesia_microti|BBM_III08535;Babesia_bovis|BBOV_III003920;Babesia_bigemina|BBBOND_0311220;	Babesia_canis|Bc_CHIPZ_H002520	ribosomal protein l15	Babesia_bovis|BBOV_III003920	50S ribosomal protein L15, putative	N/A	N/A	N/A	N/A
cluster1014	4	Babesia_canis|Bc_CHIPZ_H002510;Babesia_microti|BBM_III08910;Babesia_bovis|BBOV_III004610;Babesia_bigemina|BBBOND_0310330;	Babesia_canis|Bc_CHIPZ_H002510	hypothetical protein, conserved	Babesia_bovis|BBOV_III004610	conserved hypothetical protein	N/A	N/A	N/A	N/A
cluster1015	4	Babesia_canis|Bc_CHIPZ_H002523;Babesia_microti|BBM_III08740;Babesia_bovis|BBOV_III004250;Babesia_bigemina|BBBOND_0310800;	Babesia_canis|Bc_CHIPZ_H002523	sco1 family protein	Babesia_bovis|BBOV_III004250	SCO1/SenC family protein	Q8VYP0	Protein SCO1 homolog 1, mitochondrial	GO:0016021; C:integral component of membrane; IEA:UniProtKB-KW; GO:0005743; C:mitochondrial inner membrane; IEA:UniProtKB-KW; GO:0005739; C:mitochondrion; IDA:TAIR; GO:0005507; F:copper ion binding; IDA:TAIR; GO:0006878; P:cellular copper ion homeostasis; IEA:InterPro; GO:0006825; P:copper ion transport; IEA:InterPro; GO:0009790; P:embryo development; IMP:UniProtKB; GO:0009793; P:embryo developme…	1.2e-20
cluster1016	4	Babesia_canis|Bc_CHIPZ_H002529;Babesia_microti|BBM_III08840;Babesia_bovis|BBOV_III004400;Babesia_bigemina|BBBOND_0310610;	Babesia_canis|Bc_CHIPZ_H002529	atp delta epsilon beta-sandwich domain containing protein	Babesia_bovis|BBOV_III004400	ATP synthase, Delta/Epsilon chain, beta-sandwich domain containing protein	N/A	N/A	N/A	N/A
cluster1017	4	Babesia_canis|Bc_CHIPZ_H002511;Babesia_microti|BBM_III04890;Babesia_bovis|BBOV_III004660;Babesia_bigemina|BBBOND_0310200;	Babesia_canis|Bc_CHIPZ_H002511	40s ribosomal protein	Babesia_bovis|BBOV_III004660	40S ribosomal protein S6, putative	O48549	40S ribosomal protein S6-1	GO:0009507; C:chloroplast; IDA:TAIR; GO:0005829; C:cytosol; IDA:TAIR; GO:0022626; C:cytosolic ribosome; IDA:TAIR; GO:0022627; C:cytosolic small ribosomal subunit; IDA:TAIR; GO:0016020; C:membrane; IDA:TAIR; GO:0005730; C:nucleolus; IDA:TAIR; GO:0005886; C:plasma membrane; IDA:TAIR; GO:0009506; C:plasmodesma; IDA:TAIR; GO:0003735; F:structural constituent of ribosome; IEA:InterPro; GO:0040007; P:g…	2.4e-69
cluster1018	4	Babesia_canis|Bc_CHIPZ_H002515;Babesia_microti|BBM_III07505;Babesia_bovis|BBOV_III004760;Babesia_bigemina|BBBOND_0310070;	Babesia_canis|Bc_CHIPZ_H002515	transmembrane protein	Babesia_bovis|BBOV_III004760	diacylglycerol kinase, putative	N/A	N/A	N/A	N/A
cluster1019	4	Babesia_canis|Bc_CHIPZ_H002518;Babesia_microti|BBM_I00415;Babesia_bovis|BBOV_III004040;Babesia_bigemina|BBBOND_0311040;	Babesia_canis|Bc_CHIPZ_H002518	dullard-like phosphatase domain containing protein	Babesia_bovis|BBOV_III004040	Dullard-like phosphatase domain containing protein	Q5S7T7	Mitochondrial import inner membrane translocase subunit TIM50	GO:0016021; C:integral component of membrane; IEA:UniProtKB-KW; GO:0005744; C:mitochondrial inner membrane presequence translocase complex; IEA:InterPro; GO:0015031; P:protein transport; IEA:UniProtKB-KW	5.3e-18
cluster1020	4	Babesia_canis|Bc_CHIPZ_H002526;Babesia_microti|BBM_III08765;Babesia_bovis|BBOV_III004270;Babesia_bigemina|BBBOND_0310780;	Babesia_canis|Bc_CHIPZ_H002526	hypothetical protein, conserved	Babesia_bovis|BBOV_III004270	hypothetical protein	N/A	N/A	N/A	N/A
cluster1021	4	Babesia_canis|Bc_CHIPZ_H002506;Babesia_microti|BBM_III08850;Babesia_bovis|BBOV_III004530;Babesia_bigemina|BBBOND_0310430;	Babesia_canis|Bc_CHIPZ_H002506	hypothetical protein, conserved	Babesia_bovis|BBOV_III004530	conserved hypothetical protein	N/A	N/A	N/A	N/A
cluster1022	4	Babesia_canis|Bc_CHIPZ_H002533;Babesia_microti|BBM_III04920;Babesia_bovis|BBOV_III004630;Babesia_bigemina|BBBOND_0310310;	Babesia_canis|Bc_CHIPZ_H002533	60s ribosomal protein	Babesia_bovis|BBOV_III004630	60S ribosomal protein L18ae, putative	Q8L7K0	60S ribosomal protein L18a-1	GO:0005829; C:cytosol; IDA:TAIR; GO:0022625; C:cytosolic large ribosomal subunit; IDA:TAIR; GO:0009506; C:plasmodesma; IDA:TAIR; GO:0003735; F:structural constituent of ribosome; IEA:InterPro; GO:0006412; P:translation; IEA:InterPro	1.9e-44
cluster1023	4	Babesia_canis|Bc_CHIPZ_H002517;Babesia_microti|BBM_I00580;Babesia_bovis|BBOV_III004110;Babesia_bigemina|BBBOND_0311100;	Babesia_canis|Bc_CHIPZ_H002517	red family protein	Babesia_bovis|BBOV_III004110	hypothetical protein	O48713	Suppressor of mec-8 and unc-52 protein homolog 2	GO:0005634; C:nucleus; IDA:TAIR; GO:0008380; P:RNA splicing; IMP:TAIR	5.6e-07
cluster1024	4	Babesia_canis|Bc_CHIPZ_H002538;Babesia_microti|BBM_III08505;Babesia_bovis|BBOV_III003850;Babesia_bigemina|BBBOND_0311290;	Babesia_canis|Bc_CHIPZ_H002538	mitochondrial processing peptidase alpha	Babesia_bovis|BBOV_III003850	mitochondrial processing peptidase alpha subunit, putative	P29677	Mitochondrial-processing peptidase subunit alpha	GO:0005743; C:mitochondrial inner membrane; IEA:UniProtKB-KW; GO:0070469; C:respiratory chain; IEA:UniProtKB-KW; GO:0046872; F:metal ion binding; IEA:InterPro; GO:0004222; F:metalloendopeptidase activity; IEA:InterPro; GO:0008121; F:ubiquinol-cytochrome-c reductase activity; IEA:UniProtKB-EC	5e-19
cluster1025	4	Babesia_canis|Bc_CHIPZ_H002540;Babesia_bovis|BBOV_III003760;Babesia_bigemina|BBBOND_0311380;Babesia_microti|BBM_III08460;	Babesia_canis|Bc_CHIPZ_H002540	wd g-beta repeat containing protein	Babesia_bovis|BBOV_III003760	WD domain, G-beta repeat containing protein	N/A	N/A	N/A	N/A
cluster1026	4	Babesia_canis|Bc_CHIPZ_H002521;Babesia_bovis|BBOV_III003740;Babesia_bigemina|BBBOND_0311400;Babesia_microti|BBM_III08450;	Babesia_canis|Bc_CHIPZ_H002521	exportin cse1-like	Babesia_bovis|BBOV_III003740	conserved hypothetical protein	N/A	N/A	N/A	N/A
cluster1027	4	Babesia_canis|Bc_CHIPZ_H002535;Babesia_microti|BBM_I00585;Babesia_bovis|BBOV_III004120;Babesia_bigemina|BBBOND_0311110;	Babesia_canis|Bc_CHIPZ_H002535	u1 small nuclear ribonucleoprotein	Babesia_bovis|BBOV_III004120	U2 small nuclear ribonucleoprotein B', putative	A2Y0J7	U1 small nuclear ribonucleoprotein A	GO:0005829; C:cytosol; IEA:EnsemblPlants/Gramene; GO:0005730; C:nucleolus; IEA:EnsemblPlants/Gramene; GO:0005681; C:spliceosomal complex; IEA:UniProtKB-KW; GO:0005685; C:U1 snRNP; ISS:UniProtKB; GO:0000166; F:nucleotide binding; IEA:EnsemblPlants/Gramene; GO:0017069; F:snRNA binding; IEA:EnsemblPlants/Gramene; GO:0000398; P:mRNA splicing, via spliceosome; IEA:EnsemblPlants/Gramene; GO:0009651; P:…	2.2e-25
cluster1028	4	Babesia_canis|Bc_CHIPZ_H002542;Babesia_microti|BBM_III08815;Babesia_bovis|BBOV_III004350;Babesia_bigemina|BBBOND_0310710;	Babesia_canis|Bc_CHIPZ_H002542	nucleolar gtp-binding protein	Babesia_bovis|BBOV_III004350	nucleolar GTP-binding protein 1, putative	Q9C6I8	Nucleolar GTP-binding protein 1	GO:0016020; C:membrane; IDA:TAIR; GO:0005730; C:nucleolus; IEA:InterPro; GO:0005525; F:GTP binding; IEA:UniProtKB-KW; GO:0042254; P:ribosome biogenesis; IEA:UniProtKB-KW	9e-64
cluster1029	4	Babesia_canis|Bc_CHIPZ_H002541;Babesia_microti|BBM_III04595;Babesia_bovis|BBOV_III003720;Babesia_bigemina|BBBOND_0311410;	Babesia_canis|Bc_CHIPZ_H002541	eukaryotic translation initiation factor 3 subunit 6 interacting protein	Babesia_bovis|BBOV_III003720	conserved hypothetical protein	N/A	N/A	N/A	N/A
cluster1030	4	Babesia_canis|Bc_CHIPZ_H002531;Babesia_microti|BBM_III08860;Babesia_bovis|BBOV_III004550;Babesia_bigemina|BBBOND_0310410;	Babesia_canis|Bc_CHIPZ_H002531	protein farnesyltransferase subunit beta	Babesia_bovis|BBOV_III004550	prenyltransferase and squalene oxidase repeat family protein	Q38920	Protein farnesyltransferase subunit beta	GO:0005965; C:protein farnesyltransferase complex; ISS:UniProtKB; GO:0004311; F:farnesyltranstransferase activity; ISS:TAIR; GO:0004660; F:protein farnesyltransferase activity; ISS:UniProtKB; GO:0008270; F:zinc ion binding; ISS:UniProtKB; GO:0009788; P:negative regulation of abscisic acid-activated signaling pathway; IMP:TAIR; GO:0018343; P:protein farnesylation; ISS:UniProtKB; GO:0018342; P:prot…	1.3e-30
cluster1031	4	Babesia_canis|Bc_CHIPZ_H002499;Babesia_microti|BBM_III08775;Babesia_bovis|BBOV_III004230;Babesia_bigemina|BBBOND_0310820;	Babesia_canis|Bc_CHIPZ_H002499	heat shock protein 90	Babesia_bovis|BBOV_III004230	hsp90 protein	Q69QQ6	Heat shock protein 81-2	GO:0005737; C:cytoplasm; IEA:UniProtKB-KW; GO:0005524; F:ATP binding; IEA:UniProtKB-KW; GO:0006457; P:protein folding; IEA:InterPro; GO:0006950; P:response to stress; IEA:UniProtKB-KW	2e-152
cluster1032	4	Babesia_canis|Bc_CHIPZ_H002566;Babesia_microti|BBM_III08465;Babesia_bovis|BBOV_III003770;Babesia_bigemina|BBBOND_0311370;	Babesia_canis|Bc_CHIPZ_H002566	ap2 domain-containing protein	Babesia_bovis|BBOV_III003770	hypothetical protein	N/A	N/A	N/A	N/A
cluster1033	4	Babesia_canis|Bc_CHIPZ_H002551;Babesia_microti|BBM_III07515;Babesia_bovis|BBOV_III004750;Babesia_bigemina|BBBOND_0310080;	Babesia_canis|Bc_CHIPZ_H002551	crooked neck family 1 protein isoform partial	Babesia_bovis|BBOV_III004750	tetratricopeptide repeat domain containing protein	Q9LEM8	PsbD mRNA maturation factor Nac2, chloroplastic	GO:0009507; C:chloroplast; IEA:UniProtKB-KW; GO:0006397; P:mRNA processing; IEA:UniProtKB-KW	0.00036
cluster1034	4	Babesia_canis|Bc_CHIPZ_H002557;Babesia_bovis|BBOV_III003940;Babesia_bigemina|BBBOND_0310930;Babesia_microti|BBM_III08550;	Babesia_canis|Bc_CHIPZ_H002557	afg1 family protein	Babesia_bovis|BBOV_III003940	ATPase, AFG1 family protein	N/A	N/A	N/A	N/A
cluster1035	4	Babesia_canis|Bc_CHIPZ_H002546;Babesia_microti|BBM_III08820;Babesia_bovis|BBOV_III004460;Babesia_bigemina|BBBOND_0310460;	Babesia_canis|Bc_CHIPZ_H002546	cytoplasmic trna 2-thiolation protein 1	Babesia_bovis|BBOV_III004460	PP-loop family protein	A8JF71	Cytoplasmic tRNA 2-thiolation protein 1 {ECO:0000255|HAMAP-Rule:MF_03053}	GO:0005737; C:cytoplasm; IEA:UniProtKB-HAMAP; GO:0016779; F:nucleotidyltransferase activity; IEA:UniProtKB-HAMAP; GO:0000049; F:tRNA binding; IEA:UniProtKB-HAMAP; GO:0032447; P:protein urmylation; IEA:UniProtKB-HAMAP; GO:0034227; P:tRNA thio-modification; IEA:UniProtKB-HAMAP; GO:0002098; P:tRNA wobble uridine modification; IEA:UniProtKB-HAMAP	1.4e-32
cluster1036	4	Babesia_canis|Bc_CHIPZ_H002582;Babesia_microti|BBM_III07255;Babesia_bovis|BBOV_III004740;Babesia_bigemina|BBBOND_0310100;	Babesia_canis|Bc_CHIPZ_H002582	transcription factor with ap2 domain	Babesia_bovis|BBOV_III004740	conserved hypothetical protein	N/A	N/A	N/A	N/A
cluster1037	4	Babesia_canis|Bc_CHIPZ_H002548;Babesia_microti|BBM_III04885;Babesia_bovis|BBOV_III004650;Babesia_bigemina|BBBOND_0310210;	Babesia_canis|Bc_CHIPZ_H002548	vacuolar atp synthase subunit	Babesia_bovis|BBOV_III004650	V-type ATPase, D subunit family protein	Q9XGM1	V-type proton ATPase subunit D	GO:0005794; C:Golgi apparatus; IDA:TAIR; GO:0016020; C:membrane; IDA:TAIR; GO:0000325; C:plant-type vacuole; IDA:TAIR; GO:0005886; C:plasma membrane; IDA:TAIR; GO:0005774; C:vacuolar membrane; IDA:TAIR; GO:0005773; C:vacuole; IDA:TAIR; GO:0042626; F:ATPase activity, coupled to transmembrane movement of substances; IEA:InterPro; GO:0015992; P:proton transport; IEA:UniProtKB-KW	3.7e-08
cluster1038	4	Babesia_canis|Bc_CHIPZ_H002383;Babesia_microti|BBM_I01920;Babesia_bovis|BBOV_IV001820;Babesia_bigemina|BBBOND_0405120;	Babesia_canis|Bc_CHIPZ_H002383	clathrin heavy	Babesia_bovis|BBOV_IV001820	clathrin heavy chain	Q2RBN7	Clathrin heavy chain 1	GO:0030132; C:clathrin coat of coated pit; IEA:InterPro; GO:0030130; C:clathrin coat of trans-Golgi network vesicle; IEA:InterPro; GO:0005198; F:structural molecule activity; IEA:InterPro; GO:0006886; P:intracellular protein transport; IEA:InterPro; GO:0016192; P:vesicle-mediated transport; IEA:InterPro	1.1e-258
cluster1039	4	Babesia_canis|Bc_CHIPZ_H002565;Babesia_microti|BBM_III08470;Babesia_bovis|BBOV_III003780;Babesia_bigemina|BBBOND_0311360;	Babesia_canis|Bc_CHIPZ_H002565	transmembrane protein	Babesia_bovis|BBOV_III003780	conserved hypothetical protein	N/A	N/A	N/A	N/A
cluster1040	4	Babesia_canis|Bc_CHIPZ_H002399;Babesia_microti|BBM_I01800;Babesia_bovis|BBOV_IV002030;Babesia_bigemina|BBBOND_0404830;	Babesia_canis|Bc_CHIPZ_H002399	-transmembrane and coiled-coil domain-containing protein 4	Babesia_bovis|BBOV_IV002030	conserved hypothetical protein	N/A	N/A	N/A	N/A
cluster1041	4	Babesia_canis|Bc_CHIPZ_H002567;Babesia_microti|BBM_III08455;Babesia_bovis|BBOV_III003750;Babesia_bigemina|BBBOND_0311390;	Babesia_canis|Bc_CHIPZ_H002567	snare domain containing protein	Babesia_bovis|BBOV_III003750	SNARE domain containing protein	Q9SXB0	Syntaxin-125	GO:0016021; C:integral component of membrane; IEA:UniProtKB-KW; GO:0006886; P:intracellular protein transport; IEA:InterPro; GO:0016192; P:vesicle-mediated transport; IEA:InterPro	3.6e-17
cluster1042	4	Babesia_canis|Bc_CHIPZ_H002572;Babesia_bovis|BBOV_III003790;Babesia_bigemina|BBBOND_0311350;Babesia_microti|BBM_III08475;	Babesia_canis|Bc_CHIPZ_H002572	chloroquine resistance transporter	Babesia_bovis|BBOV_III003790	conserved hypothetical protein	N/A	N/A	N/A	N/A
cluster1043	4	Babesia_canis|Bc_CHIPZ_H002562;Babesia_microti|BBM_III08485;Babesia_bovis|BBOV_III003820;Babesia_bigemina|BBBOND_0311320;	Babesia_canis|Bc_CHIPZ_H002562	dnaj domain containing	Babesia_bovis|BBOV_III003820	dnaJ domain containing protein	Q8GYX8	Chaperone protein dnaJ 10	N/A	1.3e-26
[truncated: 1,279 more rows]

## Sheet: Table S2
Supplementary Data S2. OrthoMCL cluster list. Gene-clusters which are specific for assembled Babesia species (B. bovis, B. bigemina, B. microti) other than B. canis. (These gene-clusters are not present in the B. canis annotation).
[Cluster #]	[# of proteins in cluster]	[IDs]	[B.bovis T2Bo consensus]	[B.bovis T2Bo Product Description]	[Predicted GO Function Term]	[Predicted GO Process Term]	[Predicted GO Component Term]	[Ortholog Group]	[B. microti consensus]	[Swiss-Prot Hit]	[GO-Description based on B. microti consensus]	[GO-Annotation]	[p-value to B. microti annotation]
[truncated: 1,030 more rows]

## Sheet: Table S3
Supplementary Data S3. Babesia canis specific OrthoMCL cluster list. Gene-clusters which are specific for Babesia canis as compared to other assembled Babesia species (B. bovis, B. bigemina, B. microti)
[truncated: 481 more rows]
[truncated: 16 more columns]

[truncated: 3 more sheets: Table S4, Table S5, Table S6]
